# Supplementary material for: RIPK2 promotes colorectal cancer metastasis by protecting YAP degradation from ITCH-mediated ubiquitination
Source: Cell Death Dis. 2025 Apr 4;16(1):248. doi: 10.1038/s41419-025-07599-9 (PMC11971272; doi:10.1038/s41419-025-07599-9)
Supplement: Supplementary file 3 — Additional Supplementary Files [file 41419_2025_7599_MOESM3_ESM.zip]

Archive with 6 entries (6 files):
- Description of Additional Supplementary Files.docx
- Additional Supplementary Files 1.xlsx
- Additional Supplementary Files 2.xlsx
- Additional Supplementary Files 3.xlsx
- Additional Supplementary Files 4.xlsx
- Additional Supplementary Files 5.xlsx
