# Supplementary material for: RIPK2 promotes colorectal cancer metastasis by protecting YAP degradation from ITCH-mediated ubiquitination
Source: Cell Death Dis. 2025 Apr 4;16(1):248. doi: 10.1038/s41419-025-07599-9 (PMC11971272; doi:10.1038/s41419-025-07599-9)
Supplement: Supplementary file 3 — Additional Supplementary Files [file 41419_2025_7599_MOESM3_ESM.zip › Additional Supplementary Files 1.xlsx]

## Sheet: sheet1
case_id	Age	Sex	T stage	N stage	Stage	Recurrence after surgery	RFS.months	Current Status	Survival.months	Vascular invasion	Perineural invasion	Histological differentiation	Tumor diameter/cm	Tumor site	RIPK2 IHC grades
1	68	male	3	0	II	No	95	Alive	95	No	No	Well differentiated	3.5	Right-side	++
2	77	male	3	0	II	No	14	Dead	83	Yes	No	Moderately differentiated	4.5	Rectum	+
3	80	male	3	0	II	No	55	Dead	55	No	No	Well differentiated	4	Left-side	+++
4	56	female	4	0	II	Yes	42	Dead	45	No	No	Poorly differentiated	3.5	Right-side	++
5	47	male	2	0	I	No	91	Alive	91	No	No	Moderately differentiated	3.2	Rectum	+++
6	59	male	3	1	III	No	90	Alive	90	No	No	Moderately differentiated	3	Rectum	+
7	68	male	3	1	III	No	90	Alive	90	No	No	Moderately differentiated	2	Rectum	++
8	68	female	3	1	III	Yes	36	Dead	65	No	No	Moderately differentiated	6	Right-side	++
9	68	female	3	1	III	No	94	Alive	94	No	No	Moderately differentiated	3	Left-side	+
10	63	male	4	1	III	No	94	Alive	94	No	No	Moderately differentiated	3.5	Left-side	+++
11	61	female	2	0	I	No	87	Alive	87	No	No	Moderately differentiated	1	Rectum	++
12	62	male	3	1	III	Yes	32	Dead	50	No	No	Moderately differentiated	4	Left-side	+++
13	59	male	3	1	III	Yes	8	Dead	16	No	Yes	Well differentiated	8	Rectum	+++
14	73	male	3	2	III	Yes	5	Dead	10	No	Yes	Poorly differentiated	5	Rectum	+
15	59	female	2	0	I	No	86	Alive	86	No	No	Moderately differentiated	5.5	Rectum	+++
16	64	male	2	0	I	No	86	Alive	86	No	No	Moderately differentiated	2.3	Rectum	+
17	64	female	3	2	III	Yes	46	Alive	92	No	No	Moderately differentiated	4	Left-side	++
18	64	female	3	2	III	Yes	3	Dead	9	No	Yes	Moderately differentiated	4	Rectum	+++
19	58	female	4	1	III	Yes	18	Dead	22	No	No	Moderately differentiated	5.5	Right-side	+++
20	57	male	3	1	III	No	24	Dead	24	No	No	Well differentiated	3	Right-side	++
21	55	male	4	2	III	No	89	Alive	89	Yes	No	Poorly differentiated	6	Right-side	++
22	61	male	3	1	III	Yes	20	Dead	46	No	No	Poorly differentiated	3.5	Left-side	+++
23	73	male	2	1	III	Yes	23	Dead	46	Yes	Yes	Moderately differentiated	5	Left-side	+++
25	59	female	3	1	III	No	87	Alive	87	Yes	No	Poorly differentiated	7	Right-side	++
26	82	female	4	1	III	No	7	Dead	7	No	No	Moderately differentiated	4	Right-side	+++
27	76	female	2	0	I	No	80	Alive	80	No	No	Moderately differentiated	10	Rectum	-
28	53	male	3	1	III	No	84	Alive	84	No	No	Poorly differentiated	3	Right-side	++
30	68	male	4	0	II	No	80	Alive	80	No	No	Moderately differentiated	7	Rectum	+
31	55	male	3	1	III	Yes	24	Dead	40	No	No	Moderately differentiated	4.5	Rectum	++
32	55	male	4	1	III	Yes	48	Dead	72	No	Yes	Moderately differentiated	4.5	Rectum	+++
33	55	male	1	1	III	No	79	Alive	79	No	Yes	Moderately differentiated	2.2	Rectum	++
34	80	male	4	0	II	Yes	9	Dead	15	No	No	Moderately differentiated	9	Left-side	+
35	78	female	3	1	III	No	81	Alive	81	No	No	Poorly differentiated	3	Right-side	++
36	69	female	4	1	III	No	78	Alive	78	No	Yes	Moderately differentiated	2.5	Rectum	+++
37	73	female	4	0	II	Yes	60	Alive	81	No	No	Moderately differentiated	5.5	Right-side	+++
38	63	female	4	1	III	No	77	Alive	77	No	Yes	Moderately differentiated	5.4	Rectum	+++
39	74	male	4	2	III	No	77	Alive	77	No	Yes	Moderately differentiated	3	Rectum	++
40	54	female	2	1	III	No	77	Alive	77	No	Yes	Moderately differentiated	3	Rectum	++
41	67	male	3	0	II	No	79	Alive	79	No	No	Poorly differentiated	5	Right-side	+
42	51	female	3	0	II	Yes	12	Alive	80	No	No	Poorly differentiated	5	Left-side	+
43	31	male	3	0	II	No	75	Alive	75	No	No	Moderately differentiated	5.5	Rectum	+
44	50	male	3	0	II	No	78	Alive	78	No	No	Moderately differentiated	4.5	Left-side	+
45	49	female	4	1	III	No	76	Alive	76	No	No	Poorly differentiated	8.5	Rectum	+
46	49	female	3	1	III	No	74	Alive	74	No	Yes	Poorly differentiated	8.5	Rectum	+
47	67	male	4	2	III	Yes	24	Dead	52	Yes	Yes	Moderately differentiated	5	Rectum	+++
48	67	male	4	1	III	Yes	3	Dead	12	No	No	Moderately differentiated	6	Left-side	++
49	51	female	4	2	III	Yes	32	Dead	42	No	Yes	Poorly differentiated	4	Left-side	+++
50	67	female	4	0	II	Yes	27	Dead	55	No	No	Moderately differentiated	5.5	Rectum	++
52	46	male	3	0	II	No	76	Alive	76	No	No	Moderately differentiated	5.5	Right-side	-
53	54	male	4	0	II	Yes	60	Alive	72	No	No	Moderately differentiated	6	Rectum	+++
54	64	female	4	0	II	No	72	Alive	72	No	No	Moderately differentiated	3	Rectum	++
55	87	male	4	1	III	No	39	Dead	39	No	Yes	Moderately differentiated	4	Rectum	++
56	73	male	4	0	II	No	70	Alive	70	No	No	Moderately differentiated	6.5	Rectum	+++
57	56	female	3	0	II	Yes	7	Dead	22	No	No	Moderately differentiated	10	Left-side	+++
58	69	male	4	1	III	No	62	Dead	62	No	No	Moderately differentiated	3	Left-side	+++
59	72	female	4	0	II	Yes	22	Dead	34	No	No	Well differentiated	3.5	Left-side	++
60	63	male	4	0	II	No	67	Dead	67	No	No	Well differentiated	3	Left-side	+
61	65	female	3	1	III	Yes	35	Dead	47	No	No	Moderately differentiated	4	Left-side	+++
62	67	male	4	2	III	Yes	23	Dead	43	No	No	Moderately differentiated	4.5	Left-side	+
63	61	female	4	2	III	Yes	3	Dead	19	Yes	Yes	Poorly differentiated	2.7	Right-side	++
64	72	male	3	2	III	Yes	40	Alive	71	No	No	Moderately differentiated	6.5	Right-side	+++
65	70	male	3	1	III	Yes	20	Dead	66	Yes	Yes	Moderately differentiated	3.5	Right-side	++
66	68	male	3	0	II	No	69	Alive	69	No	No	Moderately differentiated	6	Right-side	+
67	78	male	3	1	III	No	62	Alive	62	No	No	Well differentiated	4	Right-side	++
68	72	female	3	0	II	No	64	Alive	64	No	No	Moderately differentiated	3	Right-side	+
69	62	male	3	1	III	Yes	8	Dead	14	No	Yes	Moderately differentiated	2.8	Left-side	++
70	67	female	3	1	III	No	74	Alive	74	No	No	Moderately differentiated	3.2	Left-side	++
71	64	male	3	0	II	No	72	Alive	72	No	No	Moderately differentiated	7	Left-side	+
72	49	male	3	0	II	No	71	Alive	71	No	No	Moderately differentiated	4.5	Left-side	+++
73	72	male	3	0	II	Yes	4	Dead	24	No	No	Moderately differentiated	4	Right-side	+
74	43	male	3	2	III	No	66	Alive	66	No	Yes	Poorly differentiated	2.8	Right-side	+++
75	63	male	3	0	II	No	70	Alive	70	No	No	Moderately differentiated	3.5	Left-side	++
76	73	female	4	1	III	Yes	20	Dead	30	No	No	Moderately differentiated	10	Right-side	+
77	82	male	4	1	III	Yes	16	Dead	22	No	Yes	Poorly differentiated	2.7	Right-side	+++
78	61	female	4	0	II	No	61	Alive	61	No	No	Poorly differentiated	8	Right-side	+
79	61	female	3	2	III	Yes	33	Dead	36	No	Yes	Well differentiated	3.5	Left-side	+++
80	64	female	3	1	III	Yes	28	Dead	43	No	No	Moderately differentiated	3.5	Left-side	+++
81	52	male	4	2	III	No	60	Alive	60	No	No	Moderately differentiated	5	Right-side	+
82	67	female	3	0	II	No	60	Alive	60	No	No	Moderately differentiated	4.5	Right-side	+
83	57	male	3	0	II	No	64	Alive	64	No	No	Moderately differentiated	1.6	Left-side	-
84	70	male	3	0	II	No	59	Alive	59	No	No	Well differentiated	8	Right-side	++
85	48	female	3	0	II	No	59	Alive	59	No	No	Poorly differentiated	11	Right-side	+
86	65	male	4	2	III	No	66	Alive	66	No	No	Moderately differentiated	5.5	Left-side	++
87	59	female	3	0	II	No	65	Alive	65	No	No	Poorly differentiated	4	Left-side	+
88	69	male	3	1	III	Yes	13	Dead	35	No	Yes	Moderately differentiated	5.5	Left-side	++
89	62	male	3	0	II	Yes	3	Dead	6	No	Yes	Poorly differentiated	4	Left-side	+++
90	70	male	4	2	III	No	69	Alive	69	No	No	Moderately differentiated	6	Left-side	+
91	61	male	4	2	III	Yes	25	Alive	57	Yes	Yes	Moderately differentiated	3.5	Right-side	+++
92	68	female	3	0	II	No	63	Alive	63	No	No	Moderately differentiated	3.5	Left-side	+++
93	71	male	3	1	III	No	61	Alive	61	Yes	No	Poorly differentiated	2.4	Left-side	+++
94	79	female	2	2	III	No	61	Alive	61	No	Yes	Poorly differentiated	2.5	Left-side	+++
95	62	female	1	0	I	No	60	Alive	60	No	No	Moderately differentiated	1.8	Left-side	+++
96	48	male	3	1	III	No	60	Alive	60	No	No	Moderately differentiated	5.5	Left-side	+++
97	62	male	3	0	II	No	56	Alive	56	No	No	Moderately differentiated	6	Right-side	+++
98	47	female	3	1	III	Yes	27	Dead	29	No	No	Moderately differentiated	6.5	Left-side	+++
99	47	female	3	0	II	No	55	Alive	55	No	No	Poorly differentiated	9	Right-side	+++
100	72	male	3	1	III	No	59	Alive	59	No	No	Moderately differentiated	4	Left-side	+++
101	69	male	3	0	II	No	55	Alive	55	No	No	Moderately differentiated	2.5	Right-side	-
102	54	female	4	1	III	Yes	4	Dead	24	No	No	Moderately differentiated	4	Left-side	+
103	54	female	4	1	III	Yes	6	Dead	35	No	No	Moderately differentiated	4	Left-side	+++
105	78	female	2	0	I	Yes	12	Dead	52	No	No	Moderately differentiated	8.5	Right-side	+++
106	73	female	2	1	III	No	58	Alive	58	No	No	Moderately differentiated	2.5	Left-side	+++
107	89	male	3	2	III	Yes	11	Dead	16	Yes	No	Moderately differentiated	3.5	Right-side	+++
108	69	female	3	0	II	No	53	Alive	53	No	No	Moderately differentiated	4	Right-side	++
109	50	male	3	2	III	Yes	11	Dead	45	No	No	Moderately differentiated	4	Left-side	++
110	90	male	3	1	III	No	50	Alive	50	No	No	Well differentiated	6	Right-side	++
111	72	male	3	1	III	Yes	48	Alive	54	No	Yes	Poorly differentiated	4	Left-side	+++
112	75	female	3	2	III	No	50	Alive	50	No	No	Poorly differentiated	8.5	Right-side	++
113	57	male	3	0	II	No	50	Alive	50	No	No	Moderately differentiated	6	Right-side	++
114	63	female	3	2	III	No	52	Alive	52	No	No	Moderately differentiated	3.2	Left-side	+
115	82	female	3	0	II	Yes	6	Dead	16	No	No	Poorly differentiated	7	Right-side	++
116	70	female	3	1	III	Yes	7	Dead	17	No	Yes	Poorly differentiated	4.5	Right-side	++
117	62	female	3	1	III	No	47	Alive	47	No	No	Poorly differentiated	4	Left-side	+
118	59	male	3	1	III	No	47	Alive	47	No	Yes	Moderately differentiated	2	Left-side	-
119	61	male	3	1	III	No	47	Alive	47	No	Yes	Poorly differentiated	3.5	Right-side	+
120	70	male	3	2	III	Yes	24	Dead	32	No	Yes	Moderately differentiated	3	Right-side	+++
121	53	male	3	1	III	Yes	8	Alive	45	No	No	Moderately differentiated	4	Left-side	+++
122	64	male	1	0	I	No	45	Alive	45	No	No	Well differentiated	1.7	Left-side	++
123	52	female	3	1	III	No	43	Alive	43	No	Yes	Moderately differentiated	5.2	Left-side	++
124	55	male	3	0	II	No	42	Alive	42	No	No	Moderately differentiated	2.5	Left-side	+++
125	64	female	3	0	II	No	44	Alive	44	No	Yes	Moderately differentiated	7.5	Right-side	+
127	50	female	3	2	III	No	43	Alive	43	No	No	Moderately differentiated	4.3	Right-side	+++
128	64	male	4	1	III	No	43	Alive	43	No	No	Poorly differentiated	7	Right-side	+
129	69	male	4	0	II	Yes	5	Dead	8	No	Yes	Poorly differentiated	3	Left-side	++
130	62	female	3	1	III	Yes	15	Dead	18	No	No	Moderately differentiated	3.5	Right-side	+++
131	62	male	2	0	I	No	38	Alive	38	No	No	Well differentiated	3.5	Left-side	+
132	58	female	4	1	III	Yes	12	Dead	24	Yes	Yes	Moderately differentiated	9	Right-side	+++
133	64	female	3	0	II	No	41	Alive	41	No	No	Moderately differentiated	2.5	Right-side	+++
134	34	male	3	0	II	Yes	2	Alive	41	No	Yes	Poorly differentiated	3.3	Right-side	+++
135	71	male	3	1	III	No	40	Alive	40	No	No	Moderately differentiated	5	Right-side	+++
136	51	male	3	0	II	No	35	Alive	35	No	No	Moderately differentiated	5	Left-side	+++
138	44	female	3	0	II	No	33	Alive	33	No	No	Moderately differentiated	4	Left-side	+++
139	71	male	4	0	II	Yes	12	Dead	20	No	Yes	Poorly differentiated	5	Left-side	++
140	43	female	3	2	III	No	39	Alive	39	No	Yes	Poorly differentiated	2.1	Right-side	+
141	67	female	3	0	II	No	38	Alive	38	No	Yes	Poorly differentiated	5.8	Right-side	+
142	65	male	3	0	II	No	37	Alive	37	No	Yes	Moderately differentiated	4	Right-side	+++
143	58	female	3	0	II	No	28	Alive	28	No	No	Poorly differentiated	5.5	Right-side	+++
144	67	male	4	1	III	Yes	10	Alive	33	No	Yes	Moderately differentiated	2.5	Left-side	+++
145	72	male	3	0	II	No	28	Alive	28	No	Yes	Poorly differentiated	7	Right-side	+++
146	61	female	3	0	II	No	27	Alive	27	No	No	Moderately differentiated	9	Right-side	+++
147	63	male	3	1	III	No	32	Alive	32	No	No	Moderately differentiated	4	Right-side	++
148	57	male	3	0	II	No	25	Alive	25	No	No	Moderately differentiated	5.5	Right-side	+++
149	59	male	3	1	III	Yes	2	Alive	24	Yes	No	Moderately differentiated	2.3	Left-side	+++
150	55	male	3	0	II	No	23	Alive	23	No	No	Moderately differentiated	4	Right-side	++
151	57	male	3	1	III	No	10	Dead	10	Yes	No	Poorly differentiated	5.5	Rectum	+++
152	63	male	3	0	II	No	24	Alive	24	No	No	Poorly differentiated	5.5	Right-side	+++
153	73	male	3	1	III	No	22	Alive	22	No	No	Poorly differentiated	4	Right-side	+++
154	50	female	3	2	III	Yes	12	Alive	24	Yes	Yes	Poorly differentiated	8.5	Rectum	+++
155	68	male	3	1	III	No	23	Alive	23	No	No	Moderately differentiated	5.5	Right-side	+++
156	61	male	3	1	III	No	23	Alive	23	No	Yes	Moderately differentiated	2.5	Right-side	++
157	63	male	4	1	III	No	22	Alive	22	No	No	Poorly differentiated	7	Right-side	+++
158	72	male	3	1	III	No	22	Alive	22	Yes	No	Moderately differentiated	1	Right-side	+++
