# Supplementary material for: RIPK2 promotes colorectal cancer metastasis by protecting YAP degradation from ITCH-mediated ubiquitination
Source: Cell Death Dis. 2025 Apr 4;16(1):248. doi: 10.1038/s41419-025-07599-9 (PMC11971272; doi:10.1038/s41419-025-07599-9)
Supplement: Supplementary file 3 — Additional Supplementary Files [file 41419_2025_7599_MOESM3_ESM.zip › Additional Supplementary Files 2.xlsx]

## Sheet: Sheet1
DataSets	patient_ID	Age	gender	T	N	M	Stage	Recurrence	RFS.months	Status	OS.months	RIPK2 EXP	MET EXP
GSE41258	2184	40	F	T3	N0	M0	II	0	61	0	61	H	H
GSE41258	2189	70	M	T3	N1	M0	III	NA	NA	1	130	H	H
GSE41258	2308	63	F	T3	N0	M1	IV	NA	NA	1	12	L	H
GSE41258	2815	55	M	T3	N2	M0	III	1	45	1	72	H	H
GSE41258	3023	49	F	T3	N2	M1	IV	1	14	1	16	H	H
GSE41258	3156	80	M	T2	N0	M0	I	1	68	1	79	L	L
GSE41258	3519	71	M	T3	N1	M1	IV	1	7	1	13	H	H
GSE41258	3637	77	F	T3	N1	M1	IV	1	18	1	35	H	H
GSE41258	3657	41	F	T3	N2	M0	III	0	137	0	137	H	H
GSE41258	3706	61	M	T3	N0	M1	IV	NA	NA	1	37	L	L
GSE41258	3753	75	M	T2	N0	M0	I	1	12	0	12	H	H
GSE41258	3777	69	F	T3	N1	M1	IV	NA	NA	1	28	H	H
GSE41258	3862	74	M	T3	N2	M0	III	1	52	1	76	H	H
GSE41258	4176	58	F	T4	N1	M1	IV	1	0	1	21	H	H
GSE41258	4276	58	M	T3	N2	M0	III	0	107	0	107	H	H
GSE41258	4494	65	M	T3	N0	M1	IV	NA	NA	1	4	H	H
GSE41258	4549	60	M	T3	N2	M1	IV	NA	NA	1	6	H	H
GSE41258	4800	80	F	T3	N2	M0	III	1	8	1	20	H	H
GSE41258	5786	32	M	T3	N1	M1	IV	NA	NA	1	16	H	H
GSE41258	6657	32	F	T3	N2	M0	III	1	66	0	137	H	H
GSE41258	A4779	68	M	T3	N0	M0	II	0	40	1	40	H	H
GSE41258	C0111	58	M	T3	N0	M0	II	0	91	0	91	H	L
GSE41258	C0114	45	F	T4	N2	M0	III	1	24	1	44	H	H
GSE41258	C0117	71	M	T3	N0	M1	IV	1	34	1	38	H	H
GSE41258	C0123	56	F	T3	N0	M0	II	0	112	0	112	H	H
GSE41258	C0134	65	F	T2	N0	M0	I	0	86	0	86	H	H
GSE41258	C0136	80	F	T3	N2	M1	IV	NA	NA	0	1	H	H
GSE41258	C0137	71	F	T3	N0	M0	II	0	134	1	134	H	H
GSE41258	C0147	73	F	T3	N0	M0	II	0	76	0	76	H	H
GSE41258	C0153	78	F	T3	N1	M0	III	1	26	1	27	H	H
GSE41258	C0157	68	M	T3	N0	M0	II	0	137	1	137	H	H
GSE41258	C0158	58	M	T2	N2	M0	III	0	117	0	117	H	H
GSE41258	C0172	81	F	T3	N0	M0	II	0	87	1	87	H	H
GSE41258	C0180	79	M	T2	N0	M0	I	0	98	1	98	H	H
GSE41258	C0193	61	M	T3	N2	M1	IV	0	12	1	12	H	H
GSE41258	C0194	75	M	T3	N2	M0	III	0	27	1	27	H	H
GSE41258	C0198	63	M	T2	N0	M0	I	0	91	1	91	H	H
GSE41258	C0297	85	F	T1	N0	M0	I	0	66	1	66	H	H
GSE41258	C0323	19	F	T3	N2	M1	IV	NA	NA	1	7	H	H
GSE41258	C0329	70	M	T3	N1	M1	IV	NA	NA	1	23	H	H
GSE41258	C0353	65	M	T3	N1	M1	IV	1	17	1	47	H	H
GSE41258	C0415	77	F	T3	N0	M1	IV	NA	NA	1	30	H	H
GSE41258	C0487	23	F	T2	N0	M0	I	0	35	0	35	H	H
GSE41258	C0667	39	M	T3	N0	M1	IV	NA	NA	1	18	H	H
GSE39582	CIT567	69	M	T3	N0	M0	II	0	131	0	131	H	H
GSE39582	CIT568	65	F	T2	N0	M0	I	0	142	0	142	H	H
GSE39582	CIT569	54	F	T3	N1	M0	III	0	141	0	141	H	H
GSE39582	CIT570	69	F	T1	N0	M0	I	0	134	0	134	H	H
GSE39582	CIT571	62	M	T3	N0	M0	II	1	24	0	123	H	H
GSE39582	CIT573	84	F	T3	N0	M0	II	0	36	1	36	H	H
GSE39582	CIT574	85	M	T3	N0	M0	II	1	5	1	30	H	H
GSE39582	CIT575	76	F	T2	N0	M0	I	0	86	0	86	H	H
GSE39582	CIT576	69	M	T2	N0	M0	I	0	86	0	86	H	H
GSE39582	CIT577	50	M	T3	N0	M0	II	0	85	0	85	H	H
GSE39582	CIT578	71	F	T3	N0	M0	II	0	85	0	85	H	H
GSE39582	CIT579	78	M	T3	N2	M0	III	0	86	0	86	H	H
GSE39582	CIT581	67	M	T3	N1	M0	III	0	76	0	76	H	H
GSE39582	CIT582	47	M	T3	N1	M0	III	0	81	0	81	H	H
GSE39582	CIT583	67	M	T3	N2	M0	III	0	65	1	65	H	H
GSE39582	CIT584	77	F	T3	N0	M0	II	0	74	0	74	H	H
GSE39582	CIT585	69	M	T2	N0	M0	I	0	68	0	68	H	H
GSE87211	Patient 1	55.6	F	T3	N1	M1	IV	1	-4.08	0	41.92	H	H
GSE87211	Patient 10	53.1	M	T3	N1	M0	III	0	27.55	0	27.55	L	L
GSE87211	Patient 100	35.7	M	T3	N1	M0	III	1	68.65	1	91.53	H	H
GSE87211	Patient 101	77.8	M	T3	N0	M0	II	0	91.13	0	91.13	L	H
GSE87211	Patient 102	65.1	M	T3	N1	M0	III	0	79.79	0	79.79	L	L
GSE87211	Patient 103	74.6	F	T3	N1	M0	III	1	18.64	1	24.39	H	H
GSE87211	Patient 104	63	M	T3	N1	M0	III	0	100.7	0	100.7	H	H
GSE87211	Patient 105	73.3	M	T3	N1	M0	III	0	85.84	0	85.84	L	H
GSE87211	Patient 106	73.3	M	T3	N1	M0	III	0	75.72	0	75.72	L	L
GSE87211	Patient 107	54.8	M	T3	N1	M0	III	1	33.11	0	78.84	L	H
GSE87211	Patient 108	61.5	M	T3	N1	M0	III	0	2.4	0	2.4	H	H
GSE87211	Patient 109	63.2	F	T3	N1	M0	III	1	14.99	1	29.46	L	L
GSE87211	Patient 11	NA	M	T3	N0	M0	II	0	NA	0	NA	H	L
GSE87211	Patient 110	63.9	M	T3	N1	M0	III	0	23.05	0	23.05	H	L
GSE87211	Patient 111	75.5	M	T3	N0	M0	II	1	12.82	1	20.32	H	H
GSE87211	Patient 112	68.3	F	T2	N1	M0	III	0	95.74	0	95.74	H	H
GSE87211	Patient 113	51.1	F	T3	N1	M0	III	1	18.18	0	36.33	H	H
GSE87211	Patient 114	46.3	F	T3	N1	M0	III	0	96.13	0	96.13	H	L
GSE87211	Patient 115	59.4	F	T3	N1	M0	III	0	73.38	0	73.38	H	H
GSE87211	Patient 116	70.9	F	T3	N1	M0	III	1	33.14	0	45.57	H	H
GSE87211	Patient 117	59.8	M	T3	N1	M0	III	0	64.87	0	64.87	L	L
GSE87211	Patient 118	81.1	M	T3	N1	M0	III	0	44.61	0	44.61	L	L
GSE87211	Patient 119	73	F	T3	N1	M0	III	0	70.19	0	70.19	H	H
GSE87211	Patient 12	58.6	M	T3	N0	M0	II	0	14.93	0	14.93	L	L
GSE87211	Patient 120	70.9	M	T3	N0	M0	II	0	71.74	0	71.74	H	H
GSE87211	Patient 121	63.8	M	T4	N1	M0	III	1	24.99	1	49.91	L	L
GSE87211	Patient 122	63.7	M	T3	N0	M0	II	0	63.42	0	63.42	L	L
GSE87211	Patient 123	72.3	M	T3	N1	M1	IV	1	0	0	91.43	L	H
GSE87211	Patient 124	51.9	M	T3	N1	M1	IV	1	-3.19	1	8.81	H	L
GSE87211	Patient 125	69.6	F	T3	N1	M0	III	0	63.72	0	63.72	H	H
GSE87211	Patient 126	65.1	F	T3	N1	M0	III	0	60.53	0	60.53	H	L
GSE87211	Patient 127	60.2	M	T3	N1	M0	III	0	73.84	0	73.84	H	H
GSE87211	Patient 128	56.3	F	T3	N1	M0	III	0	65.72	0	65.72	L	L
GSE87211	Patient 129	66.2	M	T3	N1	M0	III	0	60.46	0	60.46	L	L
GSE87211	Patient 13	68.5	M	T3	N1	M0	III	0	23.38	0	23.38	L	L
GSE87211	Patient 130	79.9	M	T3	N1	M0	III	0	72.43	0	72.43	H	L
GSE87211	Patient 131	67.5	M	T3	N1	M0	III	0	68.48	0	68.48	L	L
GSE87211	Patient 132	60.6	M	T3	N0	M0	II	0	63.09	0	63.09	H	L
GSE87211	Patient 133	51.8	F	T3	N1	M0	III	0	71.24	0	71.24	L	H
GSE87211	Patient 134	57.5	M	T3	N1	M0	III	1	0	1	3.32	L	L
GSE87211	Patient 135	54.8	M	T3	N0	M0	II	0	72.43	0	72.43	H	H
GSE87211	Patient 136	73.7	F	T3	N1	M0	III	1	24.13	0	61.41	H	H
GSE87211	Patient 137	73.9	F	T3	N1	M0	III	1	23.01	1	42.97	H	H
GSE87211	Patient 138	50.5	F	T3	N1	M0	III	0	42.54	0	42.54	L	L
GSE87211	Patient 139	77	F	T3	N1	M0	III	0	82.88	0	82.88	L	L
GSE87211	Patient 14	58.8	M	T2	N1	M1	IV	1	6.71	0	25.81	L	L
GSE87211	Patient 140	41.8	F	T3	N1	M0	III	0	71.8	0	71.8	H	L
GSE87211	Patient 141	73.1	M	T3	N1	M0	III	0	63.48	0	63.48	L	L
GSE87211	Patient 142	67	M	T4	N1	M0	III	0	78.71	0	78.71	L	L
GSE87211	Patient 143	61.9	M	T3	N1	M0	III	0	73.38	0	73.38	H	L
GSE87211	Patient 144	42	M	T3	N0	M0	II	0	77.59	0	77.59	H	L
GSE87211	Patient 145	68.7	M	T3	N1	M0	III	0	40.67	0	40.67	H	L
GSE87211	Patient 146	59.4	F	T3	N1	M1	IV	1	0	1	35.8	H	H
GSE87211	Patient 147	78.8	F	T3	N1	M0	III	0	64.5	0	64.5	H	H
GSE87211	Patient 148	57.3	M	T3	N1	M0	III	0	72.56	0	72.56	L	H
GSE87211	Patient 149	63.7	F	T3	N1	M0	III	0	74.33	0	74.33	L	L
GSE87211	Patient 15	70.1	M	NA	N1	M0	NA	0	13.02	0	13.02	L	L
GSE87211	Patient 150	60.7	M	T3	N1	M0	III	1	27.32	1	40.83	H	L
GSE87211	Patient 151	62.5	M	T3	N1	M0	III	0	72.1	0	72.1	H	H
GSE87211	Patient 152	51.7	F	T3	N1	M0	III	0	69.04	0	69.04	H	H
GSE87211	Patient 153	56.5	F	T3	N1	M0	III	0	70.09	0	70.09	L	L
GSE87211	Patient 154	74.9	M	T3	N1	M0	III	0	2.2	0	2.2	L	H
GSE87211	Patient 155	61.5	M	T2	N1	M0	III	0	71.54	0	71.54	H	H
GSE87211	Patient 156	69.9	M	T3	N0	M0	II	0	67.76	0	67.76	L	L
GSE87211	Patient 157	63.6	F	T3	N1	M0	III	0	72.03	0	72.03	L	H
GSE87211	Patient 158	59	F	T3	N1	M0	III	1	8.45	1	27.12	L	L
GSE87211	Patient 159	53.1	F	T3	N0	M0	II	0	59.8	0	59.8	L	H
GSE87211	Patient 16	77.6	F	T3	NA	NA	NA	0	34.72	0	34.72	L	L
GSE87211	Patient 160	65.3	M	T4	N0	M0	II	0	37.02	0	37.02	L	L
GSE87211	Patient 17	68.5	F	T3	NA	M1	IV	1	-2.63	0	18.28	L	L
GSE87211	Patient 18	75.2	M	T3	NA	M1	IV	1	-3.32	1	10.26	H	H
GSE87211	Patient 19	76.3	M	T3	NA	NA	NA	0	10.62	0	10.62	L	H
GSE87211	Patient 2	65.6	M	T3	N1	M0	III	0	40.27	0	40.27	H	H
GSE87211	Patient 20	38.2	M	T3	N1	M0	III	0	8.25	0	8.25	L	L
GSE87211	Patient 21	61.1	F	T3	N0	M1	IV	1	-0.62	1	5.75	L	L
GSE87211	Patient 22	69.4	M	T3	N0	M0	II	0	23.28	0	23.28	H	L
GSE87211	Patient 23	54.2	M	T3	N0	M0	II	0	23.8	0	23.8	L	L
GSE87211	Patient 24	57.4	F	T3	N0	M0	II	0	7.33	0	7.33	L	L
GSE87211	Patient 25	61.3	M	T3	N1	M0	III	1	15.25	0	24.1	H	H
GSE87211	Patient 26	47	M	T3	N1	M0	III	0	22.55	0	22.55	H	H
GSE87211	Patient 27	62.7	M	T3	N0	M0	II	0	22.22	0	22.22	L	L
GSE87211	Patient 28	51.3	M	T3	N1	M0	III	0	17.98	0	17.98	L	H
GSE87211	Patient 29	73.3	M	T3	N0	M0	II	1	0	0	6.25	L	L
GSE87211	Patient 3	62.7	M	T3	N0	M0	II	0	29.62	0	29.62	H	L
GSE87211	Patient 30	47.2	F	T3	N1	M1	IV	1	-2.99	0	13.12	L	H
GSE87211	Patient 31	72.7	F	T3	N0	M0	II	0	16.21	0	16.21	L	H
GSE87211	Patient 32	38.8	M	T4	N1	M0	III	0	6.38	0	6.38	H	H
GSE87211	Patient 33	75.5	M	T3	N0	M0	II	0	13.02	0	13.02	L	H
GSE87211	Patient 34	80	F	T3	N1	M0	III	0	2.96	0	2.96	L	H
GSE87211	Patient 35	60.9	M	T3	N1	M0	III	0	13.05	0	13.05	H	H
GSE87211	Patient 36	76.3	M	T3	N1	M0	III	0	1.74	0	1.74	H	L
GSE87211	Patient 37	49.5	F	T3	N0	M0	II	0	12.59	0	12.59	L	H
GSE87211	Patient 38	49.9	M	T3	N0	M0	II	0	11.57	0	11.57	L	L
GSE87211	Patient 39	57.6	M	T3	N1	M0	III	0	9.83	0	9.83	L	H
GSE87211	Patient 4	61.8	M	T3	N1	M0	III	0	32.65	0	32.65	L	L
GSE87211	Patient 40	77.3	M	T3	N1	M0	III	0	8.28	0	8.28	H	L
GSE87211	Patient 41	72.4	M	T3	N1	M0	III	1	22.68	0	22.68	H	H
GSE87211	Patient 42	76.3	M	T3	N1	M0	III	0	20.19	0	20.19	L	H
GSE87211	Patient 43	61.4	M	T3	N1	M0	III	0	0	0	0	H	H
GSE87211	Patient 44	66.3	F	T3	N1	M0	III	0	0	0	0	H	H
GSE87211	Patient 45	65.6	M	T3	N0	M0	II	0	0	0	0	L	H
GSE87211	Patient 46	68.4	M	T3	N1	M0	III	NA	NA	NA	NA	L	H
GSE87211	Patient 47	78.9	M	T2	N0	NA	NA	NA	NA	NA	NA	H	H
GSE87211	Patient 48	65.8	M	T3	N0	M0	II	NA	NA	NA	NA	L	L
GSE87211	Patient 49	57.1	F	T3	N1	M0	III	NA	NA	NA	NA	H	L
GSE87211	Patient 5	52.1	F	T3	N1	M0	III	0	31.59	0	31.59	H	L
GSE87211	Patient 50	74.1	M	T3	N0	M0	II	1	29.03	0	29.03	L	L
GSE87211	Patient 51	48.2	M	T4	N1	M0	III	0	1.78	0	1.78	H	H
GSE87211	Patient 52	56.3	F	T3	N0	M0	II	0	0.69	0	0.69	H	L
GSE87211	Patient 53	61.9	M	T3	N0	M0	II	0	151.17	0	151.17	L	L
GSE87211	Patient 54	65.4	M	T3	N1	M0	III	0	91	0	91	L	H
GSE87211	Patient 55	49.2	M	T3	N0	M0	II	0	144.3	0	144.3	H	H
GSE87211	Patient 56	63.7	M	T3	N1	M0	III	0	112.01	0	112.01	L	L
GSE87211	Patient 57	58.6	F	T3	N0	M0	II	0	111.25	0	111.25	L	L
GSE87211	Patient 58	66.4	M	T3	N1	M0	III	0	100.04	0	100.04	H	L
GSE87211	Patient 59	62.1	M	T3	N1	M0	III	0	3.16	0	3.16	H	L
GSE87211	Patient 6	59.1	M	T3	N0	M0	II	0	34.52	0	34.52	H	H
GSE87211	Patient 60	57.4	M	T3	N0	M0	II	1	29.13	1	70.72	H	H
GSE87211	Patient 61	48.4	F	T3	N1	M0	III	0	112.24	0	112.24	L	L
GSE87211	Patient 62	71.2	M	T3	N0	M0	II	0	79.53	0	79.53	H	H
GSE87211	Patient 63	71.2	F	T3	N0	M0	II	0	109.84	0	109.84	H	H
GSE87211	Patient 64	52.7	M	T3	N1	M0	III	1	62.93	1	110.17	L	H
GSE87211	Patient 65	70.3	M	T3	N1	M0	III	0	45.73	0	45.73	L	H
GSE87211	Patient 66	54	F	T3	N1	M0	III	0	114.35	0	114.35	L	H
GSE87211	Patient 67	53.7	M	T3	N0	M0	II	1	58.92	1	84.36	H	L
GSE87211	Patient 68	60	M	T3	N1	M0	III	0	86.79	0	86.79	L	L
GSE87211	Patient 69	68.2	M	T3	N0	M0	II	0	93.96	0	93.96	H	H
GSE87211	Patient 7	70.7	M	T3	N0	M0	II	0	32.68	0	32.68	L	L
GSE87211	Patient 70	65.7	M	T3	N1	M0	III	1	25.38	1	51.52	H	L
GSE87211	Patient 71	79.7	M	T3	N1	M0	III	0	88.27	0	88.27	H	L
GSE87211	Patient 72	81.4	F	T3	N1	M0	III	0	82.98	0	82.98	H	H
GSE87211	Patient 73	66.3	M	T3	N1	M0	III	0	71.31	0	71.31	H	H
GSE87211	Patient 74	59.3	M	T3	N1	M0	III	0	61.25	0	61.25	L	L
GSE87211	Patient 75	57.4	M	T3	N1	M0	III	0	83.97	0	83.97	H	L
GSE87211	Patient 76	81.5	M	T3	N0	M0	II	0	39.25	0	39.25	L	H
GSE87211	Patient 77	62.3	M	T3	N0	M0	II	0	34.39	0	34.39	H	H
GSE87211	Patient 78	63.7	F	T3	N1	M0	III	0	88.83	0	88.83	L	L
GSE87211	Patient 79	66.8	F	T3	N0	M0	II	0	79.63	0	79.63	H	L
GSE87211	Patient 8	60.7	M	T3	N1	M0	III	0	30.31	0	30.31	L	L
GSE87211	Patient 80	71.5	F	T4	N1	M0	III	1	73.48	0	82.82	L	L
GSE87211	Patient 81	76.8	M	T3	N1	M0	III	0	77.85	0	77.85	L	L
GSE87211	Patient 82	76.5	F	T3	N0	M0	II	0	75.48	0	75.48	L	H
GSE87211	Patient 83	58.3	F	T3	N1	M0	III	0	96.03	0	96.03	H	H
GSE87211	Patient 84	76.7	M	T3	N0	M0	II	0	98.7	0	98.7	L	L
GSE87211	Patient 85	62.6	F	T3	N1	M0	III	1	34.06	1	79.5	L	H
GSE87211	Patient 86	51.2	M	T3	N0	M0	II	0	76.87	0	76.87	H	L
GSE87211	Patient 87	67.8	F	T3	N1	M0	III	0	29.82	0	29.82	L	L
GSE87211	Patient 88	63.4	M	T3	N1	M0	III	0	90.02	0	90.02	H	H
GSE87211	Patient 89	76.3	F	T3	N0	M0	II	0	71.61	0	71.61	H	H
GSE87211	Patient 9	55	M	T3	N0	M0	II	0	28.08	0	28.08	H	L
GSE87211	Patient 90	41.8	F	T3	N1	M0	III	0	94.26	0	94.26	H	L
GSE87211	Patient 91	58.1	M	T3	N0	M0	II	0	91.63	0	91.63	H	L
GSE87211	Patient 92	65.8	M	T3	N1	M0	III	0	60.79	0	60.79	L	H
GSE87211	Patient 93	59.5	F	T3	N1	M0	III	0	63.52	0	63.52	H	L
GSE87211	Patient 94	53.7	M	T3	N1	M0	III	1	27.12	1	33.6	L	H
GSE87211	Patient 95	56.9	M	T3	N1	M0	III	0	87.35	0	87.35	L	L
GSE87211	Patient 96	60.7	M	T2	N1	M0	III	0	109.32	0	109.32	H	H
GSE87211	Patient 97	64.1	F	T3	N0	M0	II	1	46.62	1	73.48	H	H
GSE87211	Patient 98	55.5	M	T3	N1	M0	III	1	-3.78	1	25.51	H	H
GSE87211	Patient 99	50	M	T3	N0	M0	II	1	12.62	0	105.14	H	H
TCGA_COAD	TCGA-A6-2671	85	M	T3	N2	M1	IV	1	17.8333	1	44.3667	H	H
TCGA_COAD	TCGA-A6-2675	78	M	T3	N0	M0	II	0	44.0333	0	44.0333	H	H
TCGA_COAD	TCGA-A6-2678	43	F	T3	N1	M0	III	0	42.8667	0	42.8667	H	H
TCGA_COAD	TCGA-A6-2679	73	F	T3	N0	M0	II	0	45.5333	0	45.5333	L	L
TCGA_COAD	TCGA-A6-2680	72	F	T3	N0	M0	II	0	35.6	0	35.6	H	H
TCGA_COAD	TCGA-A6-2682	70	M	T4b	N1	M1	IV	1	12.7	1	14.1333	L	L
TCGA_COAD	TCGA-A6-2683	57	F	T4	N0	M1	IV	1	10	1	16.8	L	L
TCGA_COAD	TCGA-A6-2684	75	F	T2	N0	M0	I	1	32.5333	0	37.5667	H	H
TCGA_COAD	TCGA-A6-2685	48	F	T3	N0	M0	II	1	31.6	0	37.7667	H	H
TCGA_COAD	TCGA-A6-2686	81	F	T3	N0	M0	II	0	37.5333	1	37.5333	H	H
TCGA_COAD	TCGA-A6-5659	82	M	T2	N0	M0	I	0	30.8667	0	30.8667	H	H
TCGA_COAD	TCGA-A6-5662	46	M	T3	N2	M1	IV	1	16.5	0	23.9333	H	H
TCGA_COAD	TCGA-A6-5665	84	F	T3	N0	M0	II	1	17.6333	0	22.3667	H	H
TCGA_COAD	TCGA-A6-5667	40	F	T3	N1a	M0	III	0	29.5667	0	29.5667	H	H
TCGA_COAD	TCGA-AA-3489	75	M	T3	N0	M0	II	1	7.13333	1	7.13333	H	H
TCGA_COAD	TCGA-AA-3496	83	F	T3	N0	M0	II	0	1.03333	0	1.03333	H	H
TCGA_COAD	TCGA-AA-3511	64	M	T4	N0	M0	II	1	1.96667	0	7.06667	H	H
TCGA_COAD	TCGA-AA-3514	81	F	T2	N0	M0	I	0	1.03333	0	1.03333	H	L
TCGA_COAD	TCGA-AA-3516	74	F	T3	N2	M0	III	1	13.2	1	13.2	H	H
TCGA_COAD	TCGA-AA-3517	60	M	T3	N0	M0	II	1	27.3667	0	39.5333	L	L
TCGA_COAD	TCGA-AA-3518	81	F	T3	N0	M0	II	0	1.03333	0	1.03333	H	L
TCGA_COAD	TCGA-AA-3520	86	F	T3	N0	M0	II	0	24.3667	0	24.3667	L	L
TCGA_COAD	TCGA-AA-3522	67	M	T3	N0	M0	II	0	37.5667	0	37.5667	H	H
TCGA_COAD	TCGA-AA-3525	90	M	T3	N1	M0	III	0	8.16667	0	8.16667	H	H
TCGA_COAD	TCGA-AA-3527	90	F	T3	N0	M0	II	0	0	0	0	L	L
TCGA_COAD	TCGA-AA-3531	75	F	T3	N0	M0	II	0	34.5	0	34.5	H	L
TCGA_COAD	TCGA-AA-3534	78	F	T3	N0	M0	II	0	29.4	0	29.4	H	H
TCGA_COAD	TCGA-AA-3655	68	M	T3	N0	M0	II	0	61.8667	0	61.8667	H	H
TCGA_COAD	TCGA-AA-3660	51	F	T3	N0	M0	II	0	79.1667	0	79.1667	H	H
TCGA_COAD	TCGA-AA-3662	80	F	T4	N2	M1	IV	0	6.13333	0	6.13333	H	H
TCGA_COAD	TCGA-AA-3663	42	M	T3	N0	M0	II	0	7.06667	0	7.06667	H	H
TCGA_COAD	TCGA-AA-3697	77	M	T3	N0	M0	II	0	86.2333	0	86.2333	H	H
TCGA_COAD	TCGA-AA-3712	65	M	T3	N2	M0	III	0	0	0	0	H	H
TCGA_COAD	TCGA-AA-3713	68	M	T3	N0	M1	IV	0	19.3	0	19.3	H	H
TCGA_READ	TCGA-AF-2691	48	F	T1	N0	M0	I	0	43.6333	0	43.6333	L	L
TCGA_READ	TCGA-AF-2692	54	F	T3	N0	M0	II	1	10.9	0	13.7333	L	L
TCGA_READ	TCGA-AF-3400	54	M	T3	N0	M0	II	0	34.9667	0	34.9667	H	L
TCGA_READ	TCGA-AF-5654	73	F	T2	N0	M0	I	0	17.0667	1	17.0667	H	H
TCGA_READ	TCGA-AG-3725	90	F	T3	N2	M0	III	0	21.2667	0	21.2667	H	H
TCGA_READ	TCGA-AG-3731	65	M	T3	N1	M1	IV	0	37.5333	0	37.5333	H	H
TCGA_READ	TCGA-AG-3732	78	F	T2	N0	M0	I	0	33.4333	0	33.4333	H	H
TCGA_READ	TCGA-AG-3742	85	F	T1	N0	M0	I	0	1	0	1	H	H
TCGA_READ	TCGA-AH-6643	50	M	T3	N2b	M0	III	1	34.2	1	43.8	H	H
TCGA_COAD	TCGA-AZ-6598	77	F	T3	N0	M0	II	0	50.1	1	50.1	H	H
TCGA_COAD	TCGA-AZ-6599	72	M	T2	N0	M0	I	0	6.86667	1	6.86667	H	H
TCGA_COAD	TCGA-AZ-6600	64	M	T4	N1	M1	IV	1	12.2667	1	12.2667	H	H
TCGA_COAD	TCGA-AZ-6601	68	M	T3	N0	M0	II	1	75.6667	1	101.4	H	H
TCGA_COAD	TCGA-AZ-6603	77	F	T2	N1	MX	NA	0	29.9667	1	29.9667	H	H
TCGA_COAD	TCGA-AZ-6605	77	M	T4	N1	M0	III	0	5.3	1	5.3	H	H
TCGA_COAD	TCGA-F4-6704	60	M	T3	N2b	M0	III	0	1.56667	0	1.56667	H	H
