# Supplementary material for: RIPK2 promotes colorectal cancer metastasis by protecting YAP degradation from ITCH-mediated ubiquitination
Source: Cell Death Dis. 2025 Apr 4;16(1):248. doi: 10.1038/s41419-025-07599-9 (PMC11971272; doi:10.1038/s41419-025-07599-9)
Supplement: Supplementary file 3 — Additional Supplementary Files [file 41419_2025_7599_MOESM3_ESM.zip › Additional Supplementary Files 3.xlsx]

## Sheet: Sheet1
Patient number	Data source	GEO accession	group	Age	Gender	Stage	MSI_status
C1N	GSE231559	GSM7290762	Non-malignant	47	Male	IV	MSS
C1T	GSE231559	GSM7290763	Tumor	47	Male	IV	MSS
C2N	GSE231559	GSM7290768	Non-malignant	39	Male	IV	MSS
C2T	GSE231559	GSM7290769	Tumor	39	Male	IV	MSS
C3N	GSE231559	GSM7290771	Non-malignant	65	Female	IV	MSS
C3T	GSE231559	GSM7290772	Tumor	65	Female	IV	MSS
Pt13_T1	GSE245552	GSM7844837	Tumor	69	Male	IV	MSS
Pt13_Z1	GSE245552	GSM7844838	Non-malignant	69	Male	IV	MSS
Pt15_T1	GSE245552	GSM7844839	Tumor	48	Male	IV	MSS
Pt15_Z1	GSE245552	GSM7844841	Non-malignant	48	Male	IV	MSS
Pt18_T1	GSE245552	GSM7844847	Tumor	63	Male	IV	MSS
Pt18_Z1	GSE245552	GSM7844849	Non-malignant	63	Male	IV	MSS
