# Supplementary material for: RIPK2 promotes colorectal cancer metastasis by protecting YAP degradation from ITCH-mediated ubiquitination
Source: Cell Death Dis. 2025 Apr 4;16(1):248. doi: 10.1038/s41419-025-07599-9 (PMC11971272; doi:10.1038/s41419-025-07599-9)
Supplement: Supplementary file 3 — Additional Supplementary Files [file 41419_2025_7599_MOESM3_ESM.zip › Additional Supplementary Files 4.xlsx]

## Sheet: Sheet1
18 cluster top10 marker									Annotation marker
	p_val	avg_log2FC	pct.1	pct.2	p_val_adj	cluster	gene		Annotation	Marker genes
1	0	2.55214	0.803	0.157	0	0	IL7R		T_cells	CD3E PTPRC CD3D CD4 CD8A CCR7 TRAC
2	0	1.81895	0.55	0.391	0	0	RPS27		B_cell	MS4A1 CD79A CD79B JCHAIN
3	0	1.81672	0.543	0.362	0	0	RPL9		Epithelial_cells	EPCAM KRT20 BEST4 CEACAM5 CEACAM6
4	0	1.81644	0.545	0.368	0	0	RPS29		Stromal_cell	DCN COL1A1 COL1A2 PDGFRB ACTA2
5	0	1.80878	0.538	0.311	0	0	RPS20		Myeloid_cell	LYZ MNDA C1QA IL3RA CPA3
6	0	1.806	0.543	0.366	0	0	RPL21		Cycling_cell	TOP2A MKI67
7	0	1.75676	0.547	0.376	0	0	RPS3A		CAF	ACTA2 COL1A1 PDGFRA MMP2
8	0	1.75293	0.545	0.374	0	0	RPS27A		Endothelial_cells	CDH5 PECAM1 VWF CLDN5
9	0	1.65388	0.731	0.238	0	0	CXCR4		Mast_cell	TPSAB1 TPSB2 CPA3
10	0	1.61946	0.546	0.379	0	0	RPL30
11	0	7.03211	0.979	0.072	0	1	JCHAIN
12	0	6.83942	0.46	0.036	0	1	IGLV2-14
13	0	6.8298	0.504	0.038	0	1	IGKV3-20
14	0	6.7188	0.315	0.018	0	1	IGKV1-5
15	0	6.52631	0.293	0.012	0	1	IGKV3-15
16	0	6.39422	0.31	0.02	0	1	IGKV3-11
17	0	6.35467	0.358	0.02	0	1	IGKV4-1
18	0	6.27219	0.251	0.009	0	1	IGHV3-23
19	0	6.24202	0.237	0.011	0	1	IGHV3-74
20	0	6.22012	0.29	0.013	0	1	IGHV3-7
21	0	2.43133	0.148	0.004	0	2	IL17A
22	0	2.25468	0.633	0.09	0	2	KLRB1
23	0	2.2219	0.36	0.079	0	2	TNFRSF4
24	0	2.07291	0.695	0.219	0	2	RGS1
25	0	2.05869	0.913	0.434	0	2	IL32
26	0	2.04907	0.829	0.247	0	2	LTB
27	0	2.01257	0.532	0.081	0	2	BATF
28	0	2.00091	0.921	0.222	0	2	CD3D
29	0	1.934	0.77	0.29	0	2	CD69
30	0	1.92488	0.784	0.157	0	2	CD2
31	0	2.79634	0.743	0.229	0	3	PIGR
32	0	2.40054	0.949	0.278	0	3	LGALS4
33	0	2.29241	0.349	0.054	0	3	CA1
34	0	2.22516	0.88	0.154	0	3	GPX2
35	0	2.21442	0.578	0.052	0	3	ADH1C
36	0	2.21147	0.863	0.189	0	3	EPCAM
37	0	2.13593	0.88	0.201	0	3	CD24
38	0	2.04426	0.749	0.194	0	3	C15orf48
39	0	2.01253	0.854	0.15	0	3	TSPAN8
40	5.57889e-156	2.44507	0.179	0.057	1.4152e-151	3	IGF2
41	0	4.8603	0.967	0.077	0	4	CCL5
42	0	4.46723	0.868	0.034	0	4	NKG7
43	0	4.04018	0.263	0.008	0	4	GNLY
44	0	3.67759	0.747	0.042	0	4	GZMA
45	0	3.11069	0.795	0.08	0	4	CST7
46	0	3.01078	0.598	0.025	0	4	CD8A
47	0	2.94165	0.459	0.027	0	4	GZMB
48	0	2.9396	0.475	0.046	0	4	CCL4
49	0	2.8581	0.804	0.174	0	4	CD7
50	0	2.50916	0.472	0.026	0	4	PRF1
51	0	6.79077	0.628	0.038	0	5	CXCL14
52	0	6.17419	0.871	0.107	0	5	CFD
53	0	6.1625	0.913	0.022	0	5	DCN
54	0	4.84066	0.893	0.01	0	5	LUM
55	0	4.6286	0.986	0.029	0	5	COL1A2
56	0	4.56756	0.852	0.021	0	5	IGFBP5
57	0	4.56457	0.963	0.027	0	5	COL3A1
58	0	4.55199	0.814	0.024	0	5	IGFBP6
59	0	4.47096	0.846	0.013	0	5	FBLN1
60	0	4.38581	0.95	0.083	0	5	RARRES2
61	0	3.57341	0.958	0.566	0	6	CD74
62	0	3.49964	0.746	0.014	0	6	MS4A1
63	0	3.42759	0.979	0.148	0	6	HLA-DRA
64	0	3.42584	0.78	0.113	0	6	CD79A
65	0	2.96682	0.636	0.016	0	6	VPREB3
66	0	2.9437	0.795	0.075	0	6	HLA-DQA1
67	0	2.87926	0.8	0.094	0	6	HLA-DQB1
68	0	2.85992	0.935	0.188	0	6	HLA-DPB1
69	0	2.62399	0.91	0.208	0	6	HLA-DPA1
70	0	2.58912	0.844	0.186	0	6	HLA-DRB1
71	0	4.45993	0.503	0.034	0	7	GUCA2A
72	0	4.45196	0.339	0.008	0	7	BEST4
73	0	4.07024	0.874	0.227	0	7	FABP1
74	0	3.90562	0.487	0.018	0	7	CA4
75	0	3.87003	0.365	0.013	0	7	CA7
76	0	3.81078	0.274	0.012	0	7	GUCA2B
77	0	3.49487	0.939	0.366	0	7	PHGR1
78	0	3.05979	0.529	0.132	0	7	MT1G
79	0	2.89261	0.725	0.087	0	7	KRT20
80	0	2.76404	0.818	0.239	0	7	CKB
81	0	6.7091	0.603	0.072	0	8	ZG16
82	0	5.77479	0.89	0.109	0	8	MUC2
83	0	5.53893	0.973	0.26	0	8	TFF3
84	0	5.19394	0.883	0.096	0	8	FCGBP
85	0	4.67607	0.562	0.053	0	8	SPINK4
86	0	4.41105	0.483	0.013	0	8	ITLN1
87	0	4.30568	0.582	0.017	0	8	CLCA1
88	0	3.96629	0.667	0.107	0	8	WFDC2
89	0	2.98421	0.789	0.199	0	8	AGR2
90	0	2.94983	0.702	0.063	0	8	KLK1
91	0	6.20757	0.692	0.019	0	9	IL1B
92	0	5.77334	0.644	0.029	0	9	CXCL8
93	0	4.99517	0.565	0.029	0	9	CCL3
94	0	4.8852	0.597	0.019	0	9	S100A9
95	0	4.58097	0.838	0.074	0	9	LYZ
96	0	4.54516	0.461	0.014	0	9	CCL3L1
97	0	4.45314	0.494	0.007	0	9	IL1RN
98	0	4.41915	0.829	0.286	0	9	SOD2
99	0	4.41166	0.794	0.172	0	9	IFI30
100	0	4.39019	0.518	0.079	0	9	G0S2
101	0	3.09128	0.639	0.191	0	10	SELENBP1
102	0	3.01246	0.96	0.245	0	10	ELF3
103	0	2.56544	0.76	0.206	0	10	KLF5
104	0	2.40597	0.558	0.125	0	10	PCK1
105	0	2.39519	0.754	0.263	0	10	SOX4
106	0	2.2512	0.677	0.256	0	10	MT-ATP8
107	0	2.24875	0.506	0.109	0	10	MUC4
108	0	2.20602	0.457	0.105	0	10	TMC5
109	6.5708e-279	2.22938	0.748	0.368	1.66682e-274	10	MT-ND4L
110	2.348e-46	3.57835	0.317	0.206	5.95617e-42	10	PLCG2
111	0	3.35046	0.898	0.16	0	11	STMN1
112	0	3.31513	0.901	0.267	0	11	HMGB2
113	0	2.83052	0.949	0.519	0	11	HMGN2
114	0	2.67104	0.948	0.529	0	11	H2AFZ
115	0	2.64281	0.967	0.548	0	11	TUBA1B
116	0	2.54023	0.987	0.779	0	11	HMGB1
117	0	2.47263	0.422	0.021	0	11	TCL1A
118	0	2.45169	0.664	0.036	0	11	PCLAF
119	0	2.40463	0.55	0.027	0	11	UBE2C
120	1.24991e-268	3.32525	0.799	0.469	3.17065e-264	11	HIST1H4C
121	0	2.87916	0.702	0.05	0	12	MKI67
122	0	2.54273	0.567	0.041	0	12	CENPF
123	0	1.74835	0.538	0.036	0	12	TOP2A
124	0	1.68471	0.366	0.049	0	12	OLFM4
125	0	1.54352	0.402	0.033	0	12	UBE2C
126	0	1.51229	0.518	0.036	0	12	TPX2
127	5.87674e-281	1.52337	0.772	0.24	1.49075e-276	12	CLDN3
128	1.00801e-207	1.6847	0.712	0.269	2.55701e-203	12	SOX4
129	1.01088e-126	1.52509	0.787	0.471	2.56429e-122	12	HIST1H4C
130	7.30746e-32	2.63745	0.328	0.206	1.85368e-27	12	PLCG2
131	7.01089e-253	1.82348	0.826	0.322	1.77845e-248	13	LGALS4
132	1.49598e-246	1.88828	0.647	0.203	3.79486e-242	13	GPX2
133	9.64665e-220	1.93227	0.799	0.402	2.44707e-215	13	RPL8
134	5.19122e-210	1.75554	0.825	0.504	1.31686e-205	13	TXN
135	4.01425e-199	1.76558	0.798	0.405	1.0183e-194	13	RPL12
136	2.12919e-197	1.81669	0.775	0.39	5.40111e-193	13	RPLP0
137	7.32201e-193	1.76026	0.797	0.401	1.85737e-188	13	RPL36
138	2.07623e-188	1.74759	0.801	0.405	5.26677e-184	13	RPS15
139	2.12747e-80	1.70682	0.468	0.235	5.39675e-76	13	RPL36A
140	6.18304e-09	1.83802	0.113	0.066	0.000156845	13	IGF2
141	0	5.76954	0.855	0.012	0	14	RGS5
142	0	5.66042	0.923	0.053	0	14	ACTA2
143	0	5.32375	0.929	0.066	0	14	TAGLN
144	0	4.79144	0.968	0.086	0	14	MYL9
145	0	4.52952	0.982	0.118	0	14	IGFBP7
146	0	4.2654	0.936	0.075	0	14	C11orf96
147	0	4.19857	0.978	0.106	0	14	CALD1
148	0	4.13281	0.926	0.046	0	14	BGN
149	0	4.07736	0.934	0.074	0	14	TPM2
150	0	3.96487	0.952	0.137	0	14	SOD3
151	0	5.82997	0.93	0.005	0	15	PLVAP
152	0	4.75402	0.932	0.003	0	15	VWF
153	0	4.49841	0.922	0.104	0	15	HSPG2
154	0	4.37818	0.771	0.004	0	15	CLDN5
155	0	4.33328	0.965	0.063	0	15	PECAM1
156	0	4.23424	0.944	0.067	0	15	SPARCL1
157	0	4.13652	0.915	0.029	0	15	RAMP2
158	0	3.98217	0.804	0.267	0	15	FABP5
159	0	3.89376	0.958	0.068	0	15	CRIP2
160	0	3.76232	0.917	0.082	0	15	ENG
161	0	7.62318	0.992	0.005	0	16	TPSAB1
162	0	6.87045	0.986	0.003	0	16	TPSB2
163	0	6.59825	0.976	0.002	0	16	CPA3
164	0	5.76495	0.947	0.002	0	16	TPSD1
165	0	4.85645	0.653	0.001	0	16	CTSG
166	0	4.70042	0.948	0.012	0	16	GATA2
167	0	4.66901	0.958	0.03	0	16	LTC4S
168	0	4.60617	0.953	0.012	0	16	KIT
169	0	3.70174	0.907	0.007	0	16	HPGDS
170	0	3.63824	0.81	0.001	0	16	HDC
171	0	5.77238	0.926	0.003	0	17	SH2D6
172	0	4.46446	0.912	0.069	0	17	LRMP
173	0	3.85455	0.811	0.029	0	17	PSTPIP2
174	0	3.7872	0.793	0.003	0	17	TRPM5
175	0	3.43592	0.723	0.029	0	17	COL27A1
176	0	3.30049	0.761	0.08	0	17	RASSF6
177	0	3.21035	0.712	0.03	0	17	HCK
178	8.51764e-264	4.05272	0.916	0.204	2.16067e-259	17	PLCG2
179	4.18164e-201	3.02409	0.954	0.326	1.06076e-196	17	TPM1
180	4.63968e-201	3.37462	0.8	0.204	1.17695e-196	17	PTPN18
