# Supplementary material for: RIPK2 promotes colorectal cancer metastasis by protecting YAP degradation from ITCH-mediated ubiquitination
Source: Cell Death Dis. 2025 Apr 4;16(1):248. doi: 10.1038/s41419-025-07599-9 (PMC11971272; doi:10.1038/s41419-025-07599-9)
Supplement: Supplementary file 3 — Additional Supplementary Files [file 41419_2025_7599_MOESM3_ESM.zip › Additional Supplementary Files 5.xlsx]

## Sheet: Sheet1
NC_1	NC_2	NC_3	NC_4	RIPK2_KD_1	RIPK2_KD_2	RIPK2_KD_3	RIPK2_KD_4	Protein Accessions	Protein Description	Genes	Log2FC	P value	Regulation Type
290638	376918	381858	320512	563334	573047	575196	633724	Q9NRG9	Aladin	AAAS	0.719306	0.000263689	Up
78204.8	81035.9	74203.2	60972.7	133244	161420	143521	171217	Q86V21	Acetoacetyl-CoA synthetase	AACS	1.00059	0.000138567	Up
684729	432989	651813	603025	262668	242644	285740	186424	Q9H7C9	Mth938 domain-containing protein	AAMDC	-1.31225	0.000696757	Down
82134.9	132527	103271	111077	225792	241745	249386	274777	Q9Y312	Protein AAR2 homolog	AAR2	1.19615	0.000213214	Up
429256	545839	483834	445325	914433	803006	813792	883847	P49588	Alanine--tRNA ligase, cytoplasmic	AARS	0.869533	7.8578e-05	Up
103518	129078	105221	94600.2	219897	220508	224457	234545	Q5JTZ9	Alanine--tRNA ligase, mitochondrial	AARS2	1.09199	3.39761e-05	Up
25538.7	42961.1	42184.9	20531.9	63687.7	46307.9	61340.1	52651.3	Q4L235	Acyl-CoA synthetase family member 4	AASDH	0.751195	0.0450393	Up
105998	175122	132484	105276	392181	392562	378826	427667	Q9NRN7	L-aminoadipate-semialdehyde dehydrogenase-phosphopantetheinyl transferase	AASDHPPT	1.71834	8.74072e-05	Up
26406	47319	37610.4	54381.5	69225.5	53209.4	70752.1	63884.3	Q9UDR5	Alpha-aminoadipic semialdehyde synthase, mitochondrial	AASS	0.64828	0.0334364	Up
1.87717e+06	1.30909e+06	2.00367e+06	2.06458e+06	514265	538432	544975	462000	Q9NY61	Protein AATF	AATF	-1.88228	3.12885e-05	Down
271839	100345	244279	221099	93492.1	56102.8	53255.9	46400.7	Q9BZC7	ATP-binding cassette sub-family A member 2	ABCA2	-2.08933	0.00497476	Down
60225.7	53561.5	65685.5	65144.8	51157.1	30933.6	27799.3	37726	Q99758	ATP-binding cassette sub-family A member 3	ABCA3	-0.868666	0.00977528	Down
114925	136320	83683.7	74490.6	141826	153128	151400	167842	Q9NRK6	ATP-binding cassette sub-family B member 10, mitochondrial	ABCB10	0.616649	0.0492636	Up
59335.3	121037	112712	89327.1	107302	211829	229581	198830	O75027	ATP-binding cassette sub-family B member 7, mitochondrial	ABCB7	1.02331	0.0306657	Up
68988.6	61972.1	52586.9	48346.1	131447	140655	133948	128979	Q9NUT2	ATP-binding cassette sub-family B member 8, mitochondrial	ABCB8	1.21205	0.00123892	Up
67676.5	97271.9	63803.1	58249.5	105292	94708.4	106050	144265	Q92887	Canalicular multispecific organic anion transporter 1	ABCC2	0.684744	0.0193795	Up
75145.6	85563.3	74743.1	83233.2	126142	120669	112438	120647	O15439	Multidrug resistance-associated protein 4	ABCC4	0.607544	6.70552e-05	Up
167161	181172	182547	189406	357315	298594	301011	360643	P28288	ATP-binding cassette sub-family D member 3	ABCD3	0.855979	0.000289275	Up
418288	570421	472977	434804	995260	963694	913113	1.01481e+06	P61221	ATP-binding cassette sub-family E member 1	ABCE1	1.10967	5.96118e-05	Up
154113	215820	191315	168655	467648	461172	466784	496592	Q9UG63	ATP-binding cassette sub-family F member 2	ABCF2	1.37621	0.000635642	Up
204435	229964	187834	194165	443496	343590	341584	381727	Q9NUQ8	ATP-binding cassette sub-family F member 3	ABCF3	0.863672	0.000188305	Up
558884	720975	721098	749633	1.25615e+06	1.0476e+06	1.0384e+06	1.16544e+06	Q9NUJ1	Mycophenolic acid acyl-glucuronide esterase, mitochondrial	ABHD10	0.617881	0.000880829	Up
207905	275784	216562	231073	462870	457557	396422	484608	Q8NFV4	Protein ABHD11	ABHD11	1.03998	0.00012525	Up
89372.7	109192	119779	101424	225497	216101	204047	213052	Q8N2K0	Monoacylglycerol lipase ABHD12	ABHD12	1.02687	3.25574e-05	Up
55835.7	95495.2	81492.6	51056.3	184539	146754	159950	209715	O95870	Protein ABHD16A	ABHD16A	1.32683	0.00367862	Up
46444.7	11741.6	45818.7	27151.4	74657.2	106833	93062.6	126295	Q8WTS1	1-acylglycerol-3-phosphate O-acyltransferase ABHD5	ABHD5	1.45387	0.0112816	Up
47930.8	86267	48263.8	72232.7	122058	122814	123814	127670	Q9BV23	Monoacylglycerol lipase ABHD6	ABHD6	1.03335	0.0175189	Up
1.28281e+06	885919	789956	725830	462383	452628	436087	358455	Q8IZP0	Abl interactor 1	ABI1	-0.915122	0.00165751	Down
2.07744e+06	1.28056e+06	1.86377e+06	1.70969e+06	597661	521039	541595	437589	Q9NYB9	Abl interactor 2	ABI2	-1.74968	6.925e-05	Down
152030	119709	195467	253575	51535.7	83605.2	85978.7	84061.5	P42684	Abelson tyrosine-protein kinase 2	ABL2	-1.0514	0.00612851	Down
779784	528229	735122	781502	289300	291775	296907	242275	O14639	Actin-binding LIM protein 1	ABLIM1	-1.38243	0.000126212	Down
82959.8	60403.4	37492.6	72424.4	37384.7	37202.4	32148.3	39105.7	Q6H8Q1	Actin-binding LIM protein 2	ABLIM2	-0.83256	0.0283379	Down
25715.1	68250.3	23096	52989	86564	93867.3	101072	116876	O94929	Actin-binding LIM protein 3	ABLIM3	1.30852	0.0342327	Up
83197.2	115077	71067.3	83346.4	179502	178242	168809	197008	Q12979	Active breakpoint cluster region-related protein	ABR	1.10303	0.000456695	Up
346537	536904	452970	577785	313049	132774	283247	211797	Q9P1F3	Costars family protein ABRACL	ABRACL	-0.999688	0.0158591	Down
93996.1	110273	91873	81773.2	145442	142972	146439	165359	P42765	3-ketoacyl-CoA thiolase, mitochondrial	ACAA2	0.651092	0.00055029	Up
87263.9	131229	100580	94075.4	172937	209967	213753	222170	Q9UKU7	Isobutyryl-CoA dehydrogenase, mitochondrial	ACAD8	1.12219	0.000585307	Up
211018	280793	247652	225698	430493	382239	373323	389609	Q9H845	Acyl-CoA dehydrogenase family member 9, mitochondrial	ACAD9	0.705413	0.000383924	Up
437404	489822	385203	382105	706360	678222	655753	722682	P11310	Medium-chain specific acyl-CoA dehydrogenase, mitochondrial	ACADM	0.751174	0.000223706	Up
478704	524077	468683	452811	741403	785849	803772	796831	P24752	Acetyl-CoA acetyltransferase, mitochondrial	ACAT1	0.740344	1.0361e-05	Up
1.05512e+06	748823	1.15344e+06	1.10532e+06	258352	281102	292994	238883	Q5T8D3	Acyl-CoA-binding domain-containing protein 5	ACBD5	-2.00176	1.8727e-05	Down
889876	720950	747340	686746	399891	389757	395036	343834	Q9BR61	Acyl-CoA-binding domain-containing protein 6	ACBD6	-0.903752	4.79811e-05	Down
1.08714e+06	730018	1.31555e+06	1.37732e+06	243001	254907	289120	213257	Q8N6N7	Acyl-CoA-binding domain-containing protein 7	ACBD7	-2.2707	8.20282e-05	Down
655366	386987	553404	572515	202215	230535	240659	182243	Q96AP0	Adrenocortical dysplasia protein homolog	ACD	-1.3795	0.00038871	Down
3.3112e+06	1.97758e+06	3.32454e+06	3.29738e+06	890442	812907	857230	677457	Q9UKV3	Apoptotic chromatin condensation inducer in the nucleus	ACIN1	-1.98438	0.00010355	Down
233093	287328	277761	295832	458366	416771	380599	453488	P21399	Cytoplasmic aconitate hydratase	ACO1	0.622965	0.000627538	Up
291011	357798	308119	304155	531698	515504	508434	528079	Q99798	Aconitate hydratase, mitochondrial	ACO2	0.769297	3.43212e-05	Up
85287.1	96304.7	73650.1	53508.5	132868	153092	143479	169981	Q8WXI4	Acyl-coenzyme A thioesterase 11	ACOT11	0.899921	0.00251724	Up
407138	587977	508609	524693	862305	734467	756931	825345	O00154	Cytosolic acyl coenzyme A thioester hydrolase	ACOT7	0.614739	0.00177084	Up
177663	255534	261577	241829	402189	370549	370171	394615	Q9Y305	Acyl-coenzyme A thioesterase 9, mitochondrial	ACOT9	0.621471	0.00153088	Up
192063	244823	174221	162288	296290	293511	273214	310774	Q15067	Peroxisomal acyl-coenzyme A oxidase 1	ACOX1	0.687263	0.00377365	Up
50001.2	79198.3	59739	46457.4	94082	94096	90134.1	111987	O15254	Peroxisomal acyl-coenzyme A oxidase 3	ACOX3	0.778005	0.00642383	Up
48511.6	59841.6	37249.1	49982.1	96797.4	138391	126652	140502	Q9NPH0	Lysophosphatidic acid phosphatase type 6	ACP6	1.42813	0.000347222	Up
117279	146112	137284	135643	251150	286331	258273	275893	Q4G176	Acyl-CoA synthetase family member 3, mitochondrial	ACSF3	0.968768	1.57244e-05	Up
76190	140674	109872	126962	282236	277183	276071	304984	P33121	Long-chain-fatty-acid--CoA ligase 1	ACSL1	1.24005	0.000439223	Up
337992	382325	386361	360655	622906	571108	567687	645460	O95573	Long-chain-fatty-acid--CoA ligase 3	ACSL3	0.684426	3.09498e-05	Up
170582	189754	164986	163374	378995	375130	356296	419101	Q9ULC5	Long-chain-fatty-acid--CoA ligase 5	ACSL5	1.1682	3.11443e-06	Up
949485	1.35097e+06	1.0276e+06	870645	2.36274e+06	1.88816e+06	1.81326e+06	2.02049e+06	P68133	Actin, alpha skeletal muscle	ACTA1	0.983292	0.00100062	Up
23165.2	29307.4	76748.6	104532	121969	160874	249119	212932	P63261	Actin, cytoplasmic 2	ACTG1	1.81746	0.0290127	Up
391723	393137	341304	289179	1.03105e+06	782030	766751	853425	P63267	Actin, gamma-enteric smooth muscle	ACTG2	1.15775	0.00010931	Up
331039	312910	354089	321360	559482	560850	544201	590670	O96019	Actin-like protein 6A	ACTL6A	0.780098	2.67677e-06	Up
752644	894108	662353	565782	1.10855e+06	1.08697e+06	1.05328e+06	1.09158e+06	P12814	Alpha-actinin-1	ACTN1	0.62257	0.0211668	Up
94529.3	129276	101257	118414	245083	226982	232275	295837	Q9NZ32	Actin-related protein 10	ACTR10	1.11973	0.000124997	Up
274913	353704	274742	241898	549870	507885	490850	541165	P61163	Alpha-centractin	ACTR1A	0.932485	0.0003456	Up
187151	420406	435831	442744	795802	766516	594107	841925	P42025	Beta-centractin	ACTR1B	0.867607	0.0153361	Up
544968	695694	638160	650866	1.12222e+06	1.03782e+06	1.01604e+06	1.095e+06	P61160	Actin-related protein 2	ACTR2	0.726481	8.7159e-05	Up
585037	695427	587663	571591	1.29183e+06	1.16154e+06	1.07511e+06	1.23689e+06	P61158	Actin-related protein 3	ACTR3	1.03226	3.15793e-05	Up
46825.2	50730	27534.1	26614.2	126154	113165	85025.3	110837	Q9P1U1	Actin-related protein 3B	ACTR3B	1.59092	0.00353575	Up
131632	106521	79271.1	74405.8	173037	218217	223390	245847	Q9GZN1	Actin-related protein 6	ACTR6	1.24907	0.00185166	Up
58513.2	79560.1	73223.6	61444.9	160523	140923	160881	174865	Q9H981	Actin-related protein 8	ACTR8	1.25497	5.6609e-05	Up
163437	172173	120599	129252	294470	249960	269734	294174	Q03154	Aminoacylase-1	ACY1	0.946092	0.00211731	Up
126350	106803	92534.9	88469.6	214943	140374	188014	204170	P14621	Acylphosphatase-2	ACYP2	0.976316	0.00327272	Up
285333	260260	214138	216566	352621	371083	370791	359552	P00813	Adenosine deaminase	ADA	0.615113	0.00924554	Up
577182	445590	522730	573304	108476	88100.4	103459	92366.3	Q13444	Disintegrin and metalloproteinase domain-containing protein 15	ADAM15	-2.48465	6.08777e-07	Down
119454	164002	156832	176263	108465	125577	100289	96077.8	Q7Z6V5	tRNA-specific adenosine deaminase 2	ADAT2	-0.62002	0.0140216	Down
78526.8	71850	83335.9	57664.6	173791	198494	208310	186249	Q96EY9	Probable inactive tRNA-specific adenosine deaminase-like protein 3	ADAT3	1.35531	3.61741e-05	Up
55146.2	89855.6	54972.8	63509.1	156882	152174	133216	180995	Q96D53	AarF domain-containing protein kinase 4	ADCK4	1.38109	0.000554196	Up
675037	425820	691771	726550	109904	168898	178388	164475	Q9UHX3	Adhesion G protein-coupled receptor E2	ADGRE2	-2.0356	0.000158189	Down
325981	193006	252551	258278	98539.4	104539	102185	75301.6	Q5T601	Adhesion G-protein coupled receptor F1	ADGRF1	-1.34762	0.000289958	Down
127493	113713	175438	195983	35640.5	39784.8	48232.8	30907.6	O94910	Adhesion G protein-coupled receptor L1	ADGRL1	-2.00587	0.000138683	Down
1.01188e+06	999246	1.15739e+06	1.32481e+06	415989	440711	457611	422903	Q9BV57	1,2-dihydroxy-3-keto-5-methylthiopentene dioxygenase	ADI1	-1.32875	9.91072e-06	Down
1.17947e+07	5.61042e+06	1.03368e+07	9.64223e+06	1.29362e+06	1.6442e+06	1.90757e+06	1.23482e+06	Q15847	Adipogenesis regulatory factor	ADIRF	-2.76567	8.69011e-05	Down
166399	193918	197821	159045	293964	278226	267153	303184	Q9BRR6	ADP-dependent glucokinase	ADPGK	0.667227	0.000970166	Up
121472	146859	95501.7	89453.9	48100.4	54734.2	28195.9	68700.3	P54922	[Protein ADP-ribosylarginine] hydrolase	ADPRH	-1.07719	0.00846423	Down
68228.5	101603	101787	95167.6	190208	168837	188733	183539	P25098	Beta-adrenergic receptor kinase 1	ADRBK1	0.919839	0.000403099	Up
29225	34480.4	103900	93552.1	230852	207092	222830	365701	P35626	Beta-adrenergic receptor kinase 2	ADRBK2	1.82517	0.0141414	Up
238880	287288	216677	222077	511912	479873	485000	525624	P30566	Adenylosuccinate lyase	ADSL	1.11284	3.5077e-05	Up
333708	447242	383604	350986	655013	651640	629159	741264	P30520	Adenylosuccinate synthetase isozyme 2	ADSS	0.830865	0.000234805	Up
228223	203350	295305	284431	93040.4	66587.3	62730.6	69032.5	P51825	AF4/FMR2 family member 1	AFF1	-1.91842	5.97423e-05	Down
250948	192405	258503	389655	122496	101317	118228	98862.1	Q9UHB7	AF4/FMR2 family member 4	AFF4	-1.21443	0.00131579	Down
99343.7	78257.4	81718.2	192270	66597.8	60897	59290.4	26723.5	P43652	Afamin	AFM	-0.591197	0.0480392	Down
878351	538959	872153	885779	200466	210871	211836	172020	Q6ULP2	Aftiphilin	AFTPH	-2.08938	4.65204e-05	Down
686210	434538	773480	696064	242251	231908	252701	231342	P20933	N(4)-(beta-N-acetylglucosaminyl)-L-asparaginase	AGA	-1.5436	0.000293625	Down
47203.5	61379.9	52692.4	66778.4	85080.8	105063	107794	102769	Q99490	Arf-GAP with GTPase, ANK repeat and PH domain-containing protein 2	AGAP2	0.865472	0.000945898	Up
50986.4	80900.1	57958.4	79122.7	250189	138707	158411	168638	Q96P47	Arf-GAP with GTPase, ANK repeat and PH domain-containing protein 3	AGAP3	1.25448	0.00127118	Up
88242.4	142780	74470.3	51934.9	193869	206497	210595	198996	Q5VTM2	Arf-GAP with GTPase, ANK repeat and PH domain-containing protein 9	AGAP9	1.31735	0.00571239	Up
84733.3	107020	79899.5	59745.9	214078	152482	143644	142048	O95081	Arf-GAP domain and FG repeat-containing protein 2	AGFG2	0.846957	0.00441221	Up
313502	210934	259425	230066	77943	78343	85228.9	63659.4	Q8N302	Angiogenic factor with G patch and FHA domains 1	AGGF1	-1.64709	2.88692e-05	Down
160041	248714	202134	188876	355734	341272	336846	363174	Q53H12	Acylglycerol kinase, mitochondrial	AGK	0.833962	0.000859691	Up
58136.3	104841	50768.2	54523.4	157963	170141	164333	181161	Q9UL18	Protein argonaute-1	AGO1	1.56992	0.00124596	Up
78820.3	101970	89433.6	80516.9	199517	202780	185423	195475	Q9UKV8	Protein argonaute-2	AGO2	1.21671	1.26567e-05	Up
148160	196503	193571	156894	345020	342555	383016	373149	O15120	1-acyl-sn-glycerol-3-phosphate acyltransferase beta	AGPAT2	1.03505	0.000778438	Up
147606	112623	247508	131932	77048.7	100033	83125.4	82660.4	Q9NRZ7	1-acyl-sn-glycerol-3-phosphate acyltransferase gamma	AGPAT3	-0.753723	0.0175827	Down
55473.1	80339.3	65807.5	57717.5	312732	263074	268254	339642	Q9NUQ2	1-acyl-sn-glycerol-3-phosphate acyltransferase epsilon	AGPAT5	2.2337	6.24079e-06	Up
394909	471791	401230	363837	656548	634214	628284	699676	O00116	Alkyldihydroxyacetonephosphate synthase, peroxisomal	AGPS	0.69713	0.00020363	Up
186672	108950	136194	155506	34247	53440	52948.5	39041.9	O00468	Agrin	AGRN	-1.66493	0.000302381	Down
19775.1	32147.1	25219.8	78569	85197.2	65552.3	76562.6	85075.2	Q9UPW5	Cytosolic carboxypeptidase 1	AGTPBP1	1.49447	0.0338837	Up
330374	248763	423136	470486	187622	182876	186785	181250	Q8WYP5	Protein ELYS	AHCTF1	-1.02742	0.0184451	Down
1.02215e+06	1.24022e+06	1.15626e+06	1.03668e+06	2.07413e+06	1.86318e+06	1.77056e+06	1.85534e+06	P23526	Adenosylhomocysteinase	AHCY	0.761861	8.62699e-05	Up
230481	145564	239638	273877	84930.7	76340.9	81120.3	75329.2	Q5TGY3	AT-hook DNA-binding motif-containing protein 1	AHDC1	-1.57803	0.000375504	Down
5.69099e+06	3.499e+06	6.84104e+06	6.6803e+06	1.2457e+06	1.32043e+06	1.36364e+06	1.0349e+06	Q09666	Neuroblast differentiation-associated protein AHNAK	AHNAK	-2.26933	0.000111275	Down
1.44032e+06	874464	1.61745e+06	1.6267e+06	221769	250678	261897	178719	Q8IVF2	Protein AHNAK2	AHNAK2	-2.69426	4.39637e-05	Down
464076	625869	573928	529678	1.06382e+06	912183	919459	995875	O95433	Activator of 90 kDa heat shock protein ATPase homolog 1	AHSA1	0.79537	0.000220578	Up
1.2989e+06	1.14849e+06	1.49503e+06	1.42232e+06	524243	492889	523761	456649	Q9BQI0	Allograft inflammatory factor 1-like	AIF1L	-1.42043	5.95652e-06	Down
122698	205170	166799	162759	321512	305506	275773	311464	Q9BRQ8	Apoptosis-inducing factor 2	AIFM2	0.904671	0.00128911	Up
318236	223763	326112	413800	104398	101614	109063	98726.4	Q9Y4K1	Absent in melanoma 1 protein	AIM1	-1.64511	0.000133454	Down
2.19772e+06	1.91987e+06	1.74638e+06	1.62973e+06	1.05229e+06	982972	985839	928543	Q12904	Aminoacyl tRNA synthase complex-interacting multifunctional protein 1	AIMP1	-0.896976	9.73972e-05	Down
407564	476292	441921	420711	744561	693045	672073	779841	Q13155	Aminoacyl tRNA synthase complex-interacting multifunctional protein 2	AIMP2	0.73685	4.34318e-05	Up
533090	327243	356025	412608	106361	139351	157194	118051	Q96IF1	LIM domain-containing protein ajuba	AJUBA	-1.57827	0.000173331	Down
1.91899e+06	1.79367e+06	1.87319e+06	1.67368e+06	1.08779e+06	789371	903263	808135	P00568	Adenylate kinase isoenzyme 1	AK1	-1.09937	0.000105315	Down
5.22375e+06	3.96105e+06	5.78762e+06	5.48104e+06	2.33556e+06	2.1238e+06	2.11796e+06	1.83283e+06	P54819	Adenylate kinase 2, mitochondrial	AK2	-1.33552	0.000105507	Down
2.33661e+06	2.15121e+06	2.50175e+06	2.5967e+06	1.58399e+06	1.47803e+06	1.49452e+06	1.27081e+06	P27144	Adenylate kinase 4, mitochondrial	AK4	-0.70282	0.000209031	Down
160784	188490	185938	136524	342800	319088	361589	393412	Q9Y3D8	Adenylate kinase isoenzyme 6	AK6	1.02259	0.000135494	Up
254289	174148	256559	330416	111466	131083	124728	105048	Q92667	A-kinase anchor protein 1, mitochondrial	AKAP1	-1.11292	0.00189826	Down
6.71056e+06	3.4558e+06	6.34778e+06	6.45355e+06	1.83154e+06	1.68213e+06	1.70258e+06	1.27861e+06	Q02952	A-kinase anchor protein 12	AKAP12	-1.91919	0.000425063	Down
277941	216468	313257	446214	144042	137193	138782	129773	Q12802	A-kinase anchor protein 13	AKAP13	-1.0991	0.00200861	Down
133493	132912	170669	128632	222095	202418	187095	209534	Q02040	A-kinase anchor protein 17A	AKAP17A	0.628853	0.00230914	Up
1.33896e+06	786500	1.36788e+06	1.37294e+06	362311	366518	360048	312430	Q9Y2D5	A-kinase anchor protein 2	AKAP2	-1.90582	0.000136168	Down
33081	20680.7	19819.6	37406.7	15284.9	9467.32	13449	15977.4	O75969	A-kinase anchor protein 3	AKAP3	-0.903825	0.0131193	Down
43039.9	66392.7	48172.7	55086.4	29519.6	33169.4	31913.2	21978.2	Q9P0M2	A-kinase anchor protein 7 isoform gamma	AKAP7	-0.749189	0.00387027	Down
1.71547e+06	1.02018e+06	1.81591e+06	1.78091e+06	433306	446871	426261	341779	O43823	A-kinase anchor protein 8	AKAP8	-2.02418	0.000122463	Down
1.97594e+06	1.30651e+06	2.21844e+06	2.25001e+06	698803	636214	660828	550687	Q9ULX6	A-kinase anchor protein 8-like	AKAP8L	-1.69323	0.000205543	Down
205058	155411	190125	236836	93352.2	101378	104056	93665.4	Q99996	A-kinase anchor protein 9	AKAP9	-1.01873	0.000299791	Down
83953.2	98806.9	76083.5	99399.1	46025.8	39750.9	62570.6	47791.5	Q9NQ31	A-kinase-interacting protein 1	AKIP1	-0.962025	0.00181925	Down
345411	268397	387346	421020	104828	172765	194416	159849	Q53H80	Akirin-2	AKIRIN2	-1.13948	0.00258652	Down
249660	120837	241586	215339	59141.8	71300.5	82480	63880.5	Q7Z591	AT-hook-containing transcription factor	AKNA	-1.75706	0.00117022	Down
258962	336719	353075	356400	756264	611620	580644	599503	P15121	Aldose reductase	AKR1B1	0.812108	0.000433548	Up
73172.4	73063.7	104567	59247.7	139258	150853	144113	157296	P31749	RAC-alpha serine/threonine-protein kinase	AKT1	1.01225	0.00149526	Up
1.96341e+06	1.20215e+06	1.78315e+06	1.66629e+06	492662	507257	518348	439795	Q96B36	Proline-rich AKT1 substrate 1	AKT1S1	-1.78648	3.94549e-05	Down
57999.3	75481.1	51591.1	52549.9	81073.5	126869	110231	115541	Q9H8T0	AKT-interacting protein	AKTIP	1.03018	0.00372214	Up
116310	139673	86495.6	95501.4	198666	226540	177568	221147	P13716	Delta-aminolevulinic acid dehydratase	ALAD	0.986966	0.00172495	Up
112516	127834	78940	121296	181012	211646	216930	208723	P13196	5-aminolevulinate synthase, nonspecific, mitochondrial	ALAS1	0.846307	0.00157968	Up
3.58019e+06	2.56989e+06	3.44808e+06	3.43109e+06	615964	619013	603948	530454	Q13740	CD166 antigen	ALCAM	-2.49546	1.02397e-06	Down
474552	664433	570273	524478	1.06239e+06	1.00382e+06	1.00711e+06	1.10786e+06	P54886	Delta-1-pyrroline-5-carboxylate synthase	ALDH18A1	0.918682	0.000149992	Up
516851	656289	561550	473440	1.18757e+06	1.03247e+06	1.02293e+06	1.0989e+06	P47895	Aldehyde dehydrogenase family 1 member A3	ALDH1A3	0.982886	0.000120233	Up
356642	459798	376032	323281	674988	603459	591076	687849	P30837	Aldehyde dehydrogenase X, mitochondrial	ALDH1B1	0.80315	0.000726127	Up
314645	299338	235126	251967	399854	421083	431763	459711	P05091	Aldehyde dehydrogenase, mitochondrial	ALDH2	0.629435	0.00388766	Up
128908	148404	169736	139215	269458	244872	236725	281020	P51648	Fatty aldehyde dehydrogenase	ALDH3A2	0.838537	0.000198553	Up
28638.6	53854.3	25450.7	56894.6	131761	152095	150100	161682	P43353	Aldehyde dehydrogenase family 3 member B1	ALDH3B1	1.87314	0.00628868	Up
94884.3	131680	99609.1	93157.4	170711	193684	189513	207616	P30038	Delta-1-pyrroline-5-carboxylate dehydrogenase, mitochondrial	ALDH4A1	0.978368	0.000537975	Up
105908	95811.4	96006.1	48939.9	140998	158606	153438	160282	P51649	Succinate-semialdehyde dehydrogenase, mitochondrial	ALDH5A1	0.702015	0.0146829	Up
231299	288791	276547	234567	486893	459928	467370	481828	P49189	4-trimethylaminobutyraldehyde dehydrogenase	ALDH9A1	0.893065	0.00113359	Up
168898	217048	195579	192792	371047	404128	397555	430944	Q9BT22	Chitobiosyldiphosphodolichol beta-mannosyltransferase	ALG1	1.0456	1.85291e-05	Up
87161.5	101288	90047	106086	233696	188302	181989	230369	Q2TAA5	GDP-Man:Man(3)GlcNAc(2)-PP-Dol alpha-1,2-mannosyltransferase	ALG11	1.12971	7.43993e-05	Up
124527	174967	118022	116819	59086.4	51066.8	64819.3	121464	Q9BV10	Dol-P-Man:Man(7)GlcNAc(2)-PP-Dol alpha-1,6-mannosyltransferase	ALG12	-0.969028	0.0250161	Down
135188	160005	161470	70405.1	225149	218013	219241	237776	Q9NP73	Putative bifunctional UDP-N-acetylglucosamine transferase and deubiquitinase ALG13	ALG13	0.590168	0.0249951	Up
100887	136020	143579	131289	216854	196395	186969	205121	Q9H553	Alpha-1,3/1,6-mannosyltransferase ALG2	ALG2	0.586945	0.00158966	Up
113841	159944	96331.2	105270	239306	247031	236801	277916	Q9Y673	Dolichyl-phosphate beta-glucosyltransferase	ALG5	1.15029	0.000617891	Up
45627.3	122382	103080	59549.1	218794	250496	228745	279770	Q9Y672	Dolichyl pyrophosphate Man9GlcNAc2 alpha-1,3-glucosyltransferase	ALG6	1.55917	0.012845	Up
71891.4	89853.6	90359.6	66183.2	98139.2	133032	131446	124642	Q9H6U8	Alpha-1,2-mannosyltransferase ALG9	ALG9	0.662917	0.00689659	Up
52158.3	53160.3	56665.1	42061.1	91449.8	97240.2	108256	122823	Q13686	DNA oxidative demethylase ALKBH1	ALKBH1	0.964349	0.000222108	Up
107344	140488	106389	111164	200371	152473	192057	241368	Q9NXW9	Alpha-ketoglutarate-dependent dioxygenase alkB homolog 4	ALKBH4	0.844742	0.00409297	Up
47499.8	50518	40522	23428.2	76869.1	80146.9	93272.8	102470	Q96BT7	Alkylated DNA repair protein alkB homolog 8	ALKBH8	0.978335	0.00485629	Up
201243	134418	198556	194709	53793	71340.6	64011.5	60100.5	Q8TCU4	Alstrom syndrome protein 1	ALMS1	-1.66386	8.42916e-05	Down
36067.8	34395.5	42523.3	38636.8	12815.9	6415.57	12193.1	17754.7	Q96QP1	Alpha-protein kinase 1	ALPK1	-1.57874	0.00160385	Down
1.41224e+07	7.3408e+06	1.24672e+07	1.281e+07	3.2898e+06	2.71102e+06	2.98411e+06	2.4399e+06	Q86V81	THO complex subunit 4	ALYREF	-2.15004	0.000134751	Down
695568	484683	1.15483e+06	1.16012e+06	266002	249115	207433	237063	P17707	S-adenosylmethionine decarboxylase proenzyme	AMD1	-1.92828	0.00804415	Down
191324	104087	127669	147923	32589	23863.4	43880.8	35349.8	Q5JTC6	APC membrane recruitment protein 1	AMER1	-2.02023	0.000205706	Down
74509.1	56424	36568.4	30834	80981.5	125173	135979	169367	Q9Y4X0	AMME syndrome candidate gene 1 protein	AMMECR1	1.4897	0.00858571	Up
56331.8	104609	90666.2	65339.7	125811	158374	148759	165434	Q8IY45	Protein AMN1 homolog	AMN1	0.977262	0.0128629	Up
233837	205074	158536	136781	90840	84385	103446	95656.9	Q4VCS5	Angiomotin	AMOT	-0.963239	0.00846104	Down
425565	283211	428636	417884	116850	133340	132925	103670	Q8IY63	Angiomotin-like protein 1	AMOTL1	-1.75567	6.48219e-05	Down
258484	138114	215787	204393	63144.2	67502.6	68800.8	55464.3	Q9Y2J4	Angiomotin-like protein 2	AMOTL2	-1.68534	0.000186687	Down
189901	195003	190888	198193	330345	336293	328182	350251	Q01433	AMP deaminase 2	AMPD2	0.788711	7.06614e-08	Up
58933.1	50563.5	84543.5	31533.2	153205	99571.5	109524	130768	Q01432	AMP deaminase 3	AMPD3	1.1339	0.0104184	Up
73229.3	100607	106072	66708.2	151596	155882	161113	174827	Q9H1A4	Anaphase-promoting complex subunit 1	ANAPC1	0.866735	0.00897425	Up
36634.2	31661.4	30113	18045.7	55697.5	64865.5	60971	57729.1	Q9NYG5	Anaphase-promoting complex subunit 11	ANAPC11	0.942243	0.00312458	Up
900222	640183	1.19579e+06	1.12245e+06	194867	234639	219566	192797	Q9BS18	Anaphase-promoting complex subunit 13	ANAPC13	-2.28706	5.5995e-05	Down
704226	422849	790241	980651	158983	166054	182951	64994.7	P60006	Anaphase-promoting complex subunit 15	ANAPC15	-2.20096	0.00150619	Down
993616	779480	1.10419e+06	1.26207e+06	341034	360860	391916	350500	Q96DE5	Anaphase-promoting complex subunit 16	ANAPC16	-1.56023	6.57922e-05	Down
95967	142007	102958	80126.3	179488	169284	158709	177772	Q9UJX6	Anaphase-promoting complex subunit 2	ANAPC2	0.802943	0.00608937	Up
80248.9	90346.8	62445.8	58078.2	116806	104506	117537	107669	Q9UJX5	Anaphase-promoting complex subunit 4	ANAPC4	0.653625	0.0197089	Up
42409.6	44521.6	42316.8	39588.7	82867.8	94451.9	97389.9	94468.9	Q9UJX4	Anaphase-promoting complex subunit 5	ANAPC5	1.1569	1.87313e-06	Up
124066	154895	148647	133322	216337	216372	220275	247308	Q9UJX3	Anaphase-promoting complex subunit 7	ANAPC7	0.630936	0.000215184	Up
468671	350591	515767	598782	118957	134739	115642	83226.5	Q9BY76	Angiopoietin-related protein 4	ANGPTL4	-2.06911	7.79711e-05	Down
77958	102218	78699.2	67402.9	170633	183656	170760	194885	Q9P2R3	Rabankyrin-5	ANKFY1	1.17783	0.000129593	Up
239583	200446	240560	258932	141799	156564	152738	153064	Q8IWZ3	Ankyrin repeat and KH domain-containing protein 1	ANKHD1	-0.650863	0.000294438	Down
1.12141e+06	742142	1.06494e+06	1.09434e+06	211231	203825	217955	181839	Q9NXR5	Ankyrin repeat domain-containing protein 10	ANKRD10	-2.37918	5.35923e-06	Down
191100	150984	153157	184221	71481.1	99104.1	82303.6	77176.3	Q6UB99	Ankyrin repeat domain-containing protein 11	ANKRD11	-1.08099	0.000234156	Down
153511	107272	132179	164729	20723.1	49363.3	44491.7	34946.9	Q6UB98	Ankyrin repeat domain-containing protein 12	ANKRD12	-1.84654	0.000756005	Down
66539.9	96763.4	50600.9	76718.1	118695	116797	114345	116370	Q8IZ07	Ankyrin repeat domain-containing protein 13A	ANKRD13A	0.702752	0.0344181	Up
55306.3	53402.9	47196	51347.8	117629	110879	102591	98570.6	Q96NW4	Ankyrin repeat domain-containing protein 27	ANKRD27	1.02707	8.42816e-06	Up
75054.3	84375.6	71548.9	65132.6	115555	130334	122681	135915	O15084	Serine/threonine-protein phosphatase 6 regulatory ankyrin repeat subunit A	ANKRD28	0.787306	0.000165292	Up
90131.9	76985.6	205907	204626	61163.1	49294.1	40610.5	49786.9	Q7Z713	Ankyrin repeat domain-containing protein 37	ANKRD37	-1.57285	0.0291332	Down
445685	416126	435985	336857	239703	287096	291947	259500	Q86W74	Ankyrin repeat domain-containing protein 46	ANKRD46	-0.640564	0.00194469	Down
618720	562740	542907	605145	245315	243810	233613	208430	Q8WVL7	Ankyrin repeat domain-containing protein 49	ANKRD49	-1.29055	1.42311e-06	Down
139537	82427.9	140223	200030	67746.9	59263.6	49318.4	46068.1	Q9ULJ7	Ankyrin repeat domain-containing protein 50	ANKRD50	-1.36541	0.00456986	Down
1.10051e+06	855311	1.41106e+06	1.40033e+06	342802	359249	367993	274721	Q6NXT1	Ankyrin repeat domain-containing protein 54	ANKRD54	-1.83277	9.38502e-05	Down
242476	156076	288671	356274	145345	134626	126522	102900	Q9NQW6	Actin-binding protein anillin	ANLN	-1.02424	0.0116338	Down
40260.8	42814.8	21536.5	24923.4	85990.5	91109.1	67016.8	76703	Q5XXA6	Anoctamin-1	ANO1	1.31956	0.00731108	Up
65496.5	80264.5	40090.9	119316	27152.3	30272.9	8239.98	33611.7	Q9HCE9	Anoctamin-8	ANO8	-1.34385	0.0256156	Down
1.68513e+07	9.40172e+06	1.73837e+07	1.66322e+07	4.05547e+06	3.61235e+06	3.6059e+06	2.78708e+06	P39687	Acidic leucine-rich nuclear phosphoprotein 32 family member A	ANP32A	-2.21373	0.000139305	Down
1.04412e+07	9.04107e+06	1.00832e+07	9.51863e+06	4.68605e+06	4.31124e+06	4.31309e+06	3.50587e+06	Q92688	Acidic leucine-rich nuclear phosphoprotein 32 family member B	ANP32B	-1.1845	1.85669e-05	Down
9.75812e+06	6.00067e+06	1.04642e+07	1.07237e+07	2.09683e+06	1.97736e+06	1.91806e+06	1.66775e+06	Q9BTT0	Acidic leucine-rich nuclear phosphoprotein 32 family member E	ANP32E	-2.3761	3.94862e-05	Down
72404.2	82199.2	71689	86465.4	145134	130212	167354	141441	Q9H6X2	Anthrax toxin receptor 1	ANTXR1	0.890339	0.000110928	Up
1.73647e+06	1.8798e+06	1.65439e+06	1.60436e+06	2.82243e+06	2.66074e+06	2.70489e+06	2.74414e+06	P04083	Annexin A1	ANXA1	0.684348	1.48223e-05	Up
942590	1.37826e+06	967825	941647	2.19192e+06	1.84454e+06	1.94413e+06	1.96787e+06	P12429	Annexin A3	ANXA3	1.03402	0.000667243	Up
281141	369046	301697	291887	521995	462175	453239	494381	P20073	Annexin A7	ANXA7	0.688397	0.000653171	Up
828130	492960	830052	778232	230212	179217	196472	157035	Q63HQ0	AP-1 complex-associated regulatory protein	AP1AR	-2.09619	0.000109199	Down
302453	396531	314940	286767	513391	503914	509627	534022	Q10567	AP-1 complex subunit beta-1	AP1B1	0.72857	0.000655572	Up
224685	337403	274701	269084	468446	442292	433250	493216	O43747	AP-1 complex subunit gamma-1	AP1G1	0.743999	0.00109151	Up
60553.1	105837	76662.6	42447.4	207736	213572	202250	237438	O75843	AP-1 complex subunit gamma-like 2	AP1G2	1.61843	0.00104784	Up
224447	293389	268885	254874	478172	492873	495613	509713	Q9BXS5	AP-1 complex subunit mu-1	AP1M1	0.916316	3.01914e-05	Up
55154.6	121948	92040.4	99139.1	261396	182775	210532	226075	P61966	AP-1 complex subunit sigma-1A	AP1S1	1.19141	0.00270672	Up
59209	51070.4	25044.2	42402.6	92313.5	90886	133983	187875	P56377	AP-1 complex subunit sigma-2	AP1S2	1.27559	0.00636708	Up
165987	272220	199662	239092	514500	365447	363641	455909	Q96PC3	AP-1 complex subunit sigma-3	AP1S3	0.904593	0.00285047	Up
319865	380545	376860	339360	537148	562651	533549	611955	O95782	AP-2 complex subunit alpha-1	AP2A1	0.618764	0.00012079	Up
160726	221750	174270	162793	310701	306651	306020	353226	O94973	AP-2 complex subunit alpha-2	AP2A2	0.873076	0.000410188	Up
364592	565112	489562	435887	771635	743703	763376	839543	P63010	AP-2 complex subunit beta	AP2B1	0.730025	0.00149664	Up
172428	223462	194861	174557	343085	322053	320758	356670	O00203	AP-3 complex subunit beta-1	AP3B1	0.848399	0.000131539	Up
197951	251499	230917	236299	399841	390925	375973	447246	O14617	AP-3 complex subunit delta-1	AP3D1	0.75916	0.000105201	Up
55636.7	90473.3	79182.5	66605.2	138458	137259	154964	177202	P53677	AP-3 complex subunit mu-2	AP3M2	1.00911	0.000855693	Up
413102	473725	443887	477009	868985	696504	736544	731958	Q92572	AP-3 complex subunit sigma-1	AP3S1	0.678389	0.0001204	Up
13041.5	53616.7	35328.8	35221.4	72953.8	72565.9	61982.9	81418.7	Q9Y6B7	AP-4 complex subunit beta-1	AP4B1	1.04449	0.0310778	Up
142008	198544	170144	156891	277123	273974	216534	329393	Q9Y587	AP-4 complex subunit sigma-1	AP4S1	0.75286	0.0044511	Up
32117.9	67433.1	72146.3	37172.7	82789.7	127584	129603	169950	O14727	Apoptotic protease-activating factor 1	APAF1	1.29786	0.0108587	Up
162330	118701	202829	96252.5	48641.9	86798.5	88551.6	83470.1	O00213	Amyloid beta A4 precursor protein-binding family B member 1	APBB1	-0.72292	0.0294134	Down
183615	125761	177055	203485	59093.8	83984.7	79499	69235.7	P25054	Adenomatous polyposis coli protein	APC	-1.27794	0.000611835	Down
49954.3	31625	44983.4	14633.2	85014.9	86148.4	64449.7	85269.4	Q96BI3	Gamma-secretase subunit APH-1A	APH1A	1.15237	0.0188927	Up
458486	522126	379972	322185	219064	281346	315788	275986	Q8N2Z9	Centromere protein S	APITD1	-0.589201	0.0175478	Down
139164	136894	161635	139288	81820.2	81181.2	86199.5	79587.4	Q8IW19	Aprataxin and PNK-like factor	APLF	-0.772545	1.17055e-05	Down
576810	401573	524945	547097	155587	157579	189284	153595	Q06481	Amyloid-like protein 2	APLP2	-1.77536	2.02957e-05	Down
356323	441195	380429	377588	631444	578298	558520	602831	Q9HDC9	Adipocyte plasma membrane-associated protein	APMAP	0.639866	0.000197818	Up
496089	637588	424144	414008	835567	772351	768568	847519	Q8NCW5	NAD(P)H-hydrate epimerase	APOA1BP	0.805124	0.00262217	Up
118451	169464	188774	206232	368764	355315	315268	365376	Q9UH17	DNA dC->dU-editing enzyme APOBEC-3B	APOBEC3B	1.00846	0.00112119	Up
135680	175903	126179	146905	329106	255228	261492	340310	Q9NRW3	DNA dC->dU-editing enzyme APOBEC-3C	APOBEC3C	1.06349	0.000489802	Up
58043	163521	172767	190771	271696	279783	283977	321729	Q8IUX4	DNA dC->dU-editing enzyme APOBEC-3F	APOBEC3F	0.745381	0.0328014	Up
515693	171846	322060	585818	115425	181930	104959	115248	P02656	Apolipoprotein C-III	APOC3	-1.86068	0.0137589	Down
706057	381097	607972	597146	178564	214436	219481	171596	P02649	Apolipoprotein E	APOE	-1.61657	0.000373863	Down
193503	186447	141940	217581	455709	323856	341097	346764	O95445	Apolipoprotein M	APOM	0.856309	0.00114944	Up
1.59695e+06	991452	2.06193e+06	2.15898e+06	375552	394873	403671	336394	P05067	Amyloid beta A4 protein	APP	-2.24768	0.000202787	Down
77090.3	103639	66898.3	85298	183464	187793	172621	207140	O60306	Intron-binding protein aquarius	AQR	1.19297	0.000167919	Up
82515.5	91243.9	88041.3	62089.8	147520	130534	121331	134616	P10398	Serine/threonine-protein kinase A-Raf	ARAF	0.636559	0.00186739	Up
89136	105101	90379.5	86920.1	128933	151708	150261	167230	Q96P48	Arf-GAP with Rho-GAP domain, ANK repeat and PH domain-containing protein 1	ARAP1	0.750293	0.000456128	Up
56718.3	87472.7	55386.8	42564.1	76857.2	92956	84711.4	118052	Q8WWN8	Arf-GAP with Rho-GAP domain, ANK repeat and PH domain-containing protein 3	ARAP3	0.664326	0.0416436	Up
12993.7	38296.8	23538.9	28501.6	46034.2	81206.7	76318.5	46771.1	Q7LC44	Activity-regulated cytoskeleton-associated protein	ARC	1.242	0.0153231	Up
257542	341512	314334	287184	635277	582699	569190	621751	P48444	Coatomer subunit delta	ARCN1	1.0017	4.0939e-05	Up
1.63557e+06	896424	1.68606e+06	2.14365e+06	374780	406214	448895	333702	P15514	Amphiregulin	AREG	-2.08851	0.000439006	Down
282562	334225	355749	313241	550601	538563	511462	579810	P84077	ADP-ribosylation factor 1	ARF1	0.750344	7.57738e-05	Up
332992	494701	559900	435374	822882	708784	716494	835486	P18085	ADP-ribosylation factor 4	ARF4	0.726926	0.00400548	Up
463070	514150	597602	420597	948808	842604	830816	883163	P84085	ADP-ribosylation factor 5	ARF5	0.820483	0.000407795	Up
309196	372132	379918	314866	646202	636774	572218	599961	P62330	ADP-ribosylation factor 6	ARF6	0.848157	0.000372578	Up
424879	335858	466699	564868	302651	277397	273294	254016	Q8N6T3	ADP-ribosylation factor GTPase-activating protein 1	ARFGAP1	-0.69512	0.00639494	Down
583806	512677	575199	876095	278272	269928	284776	298499	Q8N6H7	ADP-ribosylation factor GTPase-activating protein 2	ARFGAP2	-1.04156	0.000564119	Down
566580	459811	667622	975959	237269	232073	229421	216023	Q9NP61	ADP-ribosylation factor GTPase-activating protein 3	ARFGAP3	-1.41919	0.00066494	Down
72797.1	74334.8	54003.5	48234.1	100521	114231	114581	138247	Q9Y6D6	Brefeldin A-inhibited guanine nucleotide-exchange protein 1	ARFGEF1	0.851606	0.00232021	Up
62905.5	61406.4	83277.7	62054.8	125429	119617	114484	130675	Q9Y6D5	Brefeldin A-inhibited guanine nucleotide-exchange protein 2	ARFGEF2	0.971585	0.000256453	Up
26206.6	36436.9	32181.4	33090.8	71452.6	87211.2	88550	97480.3	Q5TH69	Brefeldin A-inhibited guanine nucleotide-exchange protein 3	ARFGEF3	1.42907	4.56799e-05	Up
1.53581e+06	1.49827e+06	1.1646e+06	1.05763e+06	789911	791689	798082	689300	P53367	Arfaptin-1	ARFIP1	-0.751596	0.00663886	Down
24986.1	36626.7	18183.8	35902.8	75624.9	63971.1	72054.3	81762.4	Q13795	ADP-ribosylation factor-related protein 1	ARFRP1	1.27821	0.00145651	Up
3.10219e+06	1.63267e+06	3.32287e+06	3.28277e+06	771994	691926	653679	529140	Q9NWB6	Arginine and glutamate-rich protein 1	ARGLU1	-2.24642	0.00028235	Down
227294	336855	267655	264556	503971	516391	504466	561168	Q07960	Rho GTPase-activating protein 1	ARHGAP1	0.93971	0.000256218	Up
205031	257521	184308	193254	372437	403450	379406	386124	Q68EM7	Rho GTPase-activating protein 17	ARHGAP17	0.942656	0.000191248	Up
127189	147126	210886	194733	82429.6	93169.2	94970.8	94653.8	Q14CB8	Rho GTPase-activating protein 19	ARHGAP19	-0.864024	0.0114083	Down
85359.6	76593.9	88847.9	108051	58813.2	59261.4	46344.2	51536.9	Q5T5U3	Rho GTPase-activating protein 21	ARHGAP21	-0.65872	0.00159644	Down
152443	146690	116227	132110	51366.9	46132.4	63024.7	66045.7	Q8N264	Rho GTPase-activating protein 24	ARHGAP24	-1.28525	0.00014412	Down
65143.7	79960.9	39306.4	54291.8	107665	88295.2	110573	123608	Q9UNA1	Rho GTPase-activating protein 26	ARHGAP26	0.869669	0.010083	Up
1.35181e+06	364077	1.27819e+06	691431	292464	412359	270295	440267	Q9P2N2	Rho GTPase-activating protein 28	ARHGAP28	-1.48259	0.0418639	Down
133198	100097	113227	157834	63261.8	75452.6	77602.1	69051.6	A7KAX9	Rho GTPase-activating protein 32	ARHGAP32	-0.770038	0.00220239	Down
63386.6	70917.8	68822.4	70417.5	87420.1	117833	110871	122466	Q9NRY4	Rho GTPase-activating protein 35	ARHGAP35	0.71591	0.00113119	Up
145810	149857	212832	275298	117664	103210	104361	107388	Q9C0H5	Rho GTPase-activating protein 39	ARHGAP39	-0.77637	0.032054	Down
101914	124670	93892.5	91091.5	156520	161124	173237	158043	P98171	Rho GTPase-activating protein 4	ARHGAP4	0.704883	0.000796882	Up
58395.2	73157.5	50466.2	48346.8	100818	121825	115048	120875	Q13017	Rho GTPase-activating protein 5	ARHGAP5	1.11583	0.000504998	Up
94267	108258	96961.4	84438.7	193601	148725	158250	175875	P85298	Rho GTPase-activating protein 8	ARHGAP8	0.805091	0.000336477	Up
549139	687594	659896	552070	968297	940875	934997	980286	P52565	Rho GDP-dissociation inhibitor 1	ARHGDIA	0.655598	0.00377808	Up
94804.3	104449	74989.9	68186.2	173019	145724	154153	171859	O15013	Rho guanine nucleotide exchange factor 10	ARHGEF10	0.941142	0.00380237	Up
168324	65873.7	196988	196067	32329.9	41872	46185.6	46440.5	Q96PE2	Rho guanine nucleotide exchange factor 17	ARHGEF17	-2.04897	0.00402153	Down
1.0027e+06	507106	788400	670962	162883	206622	207151	194711	A5YM69	Rho guanine nucleotide exchange factor 35	ARHGEF35	-1.86247	0.000136606	Down
152157	173625	129773	118975	278357	249413	265544	244667	Q14155	Rho guanine nucleotide exchange factor 7	ARHGEF7	0.869113	0.00321278	Up
160019	128432	199692	181683	77954.8	89093.5	81732.9	93957.4	Q8NFD5	AT-rich interactive domain-containing protein 1B	ARID1B	-1.00021	0.000731924	Down
73248.2	94892.9	101155	87971.6	138309	138672	145262	137947	O95376	E3 ubiquitin-protein ligase ARIH2	ARIH2	0.599011	0.00066316	Up
21996.1	76862.3	44768.4	46132	92773	75903.6	95705.6	125087	Q8N8R7	ARL14 effector protein	ARL14EP	1.05204	0.0282212	Up
258745	120335	229999	260771	15267.4	12229	17282.9	12338.4	P0DKL9	ARL14 effector protein-like	ARL14EPL	-4.14604	1.14191e-05	Down
133106	124630	130337	187054	393056	308610	339591	414853	P36404	ADP-ribosylation factor-like protein 2	ARL2	1.47562	0.000187152	Up
2.30673e+06	1.61351e+06	2.46272e+06	2.37077e+06	797520	758300	786267	630099	Q9Y2Y0	ADP-ribosylation factor-like protein 2-binding protein	ARL2BP	-1.59854	7.53773e-05	Down
25903.2	49187.4	34492.1	20360.2	94329.1	95891.4	93997.2	126358	Q9H0F7	ADP-ribosylation factor-like protein 6	ARL6	1.65516	0.00106316	Up
632759	903472	835842	720713	1.58581e+06	1.67894e+06	1.66057e+06	1.44669e+06	Q15041	ADP-ribosylation factor-like protein 6-interacting protein 1	ARL6IP1	1.06048	0.000146295	Up
1.07279e+06	739019	769986	783168	342744	355965	324498	307440	Q66PJ3	ADP-ribosylation factor-like protein 6-interacting protein 4	ARL6IP4	-1.21892	5.72008e-05	Down
110624	102833	68052.1	91647.1	124625	202593	195439	185357	Q96BM9	ADP-ribosylation factor-like protein 8A	ARL8A	0.969396	0.00624192	Up
216719	259689	268206	313435	492803	523783	523935	572065	Q9NVJ2	ADP-ribosylation factor-like protein 8B	ARL8B	0.98893	0.000140166	Up
174362	260133	128199	149615	273091	310449	331550	330872	Q6NXE6	Armadillo repeat-containing protein 6	ARMC6	0.985154	0.00969013	Up
39315.9	61726.7	61433.7	58392	141106	152162	112525	139873	Q8IUR7	Armadillo repeat-containing protein 8	ARMC8	1.22953	0.000353916	Up
79034.5	105551	83564	88287.9	179928	136810	124113	191809	Q7Z3E5	LisH domain-containing protein ARMC9	ARMC9	0.882125	0.00367642	Up
92372.2	119813	91842.1	74605.9	183017	186421	190960	201669	Q9UH62	Armadillo repeat-containing X-linked protein 3	ARMCX3	1.03463	0.000367796	Up
192427	252954	164763	173189	369513	322385	343502	397865	Q9H993	Protein-glutamate O-methyltransferase	ARMT1	0.963602	0.00114444	Up
31963.3	70450.2	50006.3	52032.8	98559.6	106899	101368	108003	O00327	Aryl hydrocarbon receptor nuclear translocator-like protein 1	ARNTL	1.02931	0.00395865	Up
108707	138145	126595	130357	193411	218439	225538	211797	Q92747	Actin-related protein 2/3 complex subunit 1A	ARPC1A	0.743629	0.000135215	Up
261028	301743	300149	266912	473435	444185	437169	441643	O15143	Actin-related protein 2/3 complex subunit 1B	ARPC1B	0.64352	0.000265391	Up
256018	373628	367628	370025	652174	595062	590428	592108	O15144	Actin-related protein 2/3 complex subunit 2	ARPC2	0.686512	0.000855525	Up
397327	419126	387369	283523	668572	603807	606281	636696	O15145	Actin-related protein 2/3 complex subunit 3	ARPC3	0.663594	0.00109369	Up
2.76876e+06	2.15895e+06	2.37429e+06	2.03557e+06	1.36201e+06	1.06908e+06	1.12364e+06	982090	O15511	Actin-related protein 2/3 complex subunit 5	ARPC5	-1.04782	0.000293343	Down
4.56899e+06	3.39608e+06	3.83507e+06	3.92841e+06	1.62071e+06	1.60036e+06	1.57906e+06	1.31391e+06	Q9BPX5	Actin-related protein 2/3 complex subunit 5-like protein	ARPC5L	-1.28794	2.02036e-05	Down
470027	359683	429042	443161	174739	197342	213065	168087	Q7Z6K5	Arpin	ARPIN	-1.22905	4.99456e-05	Down
8.0361e+06	5.00821e+06	7.6187e+06	7.38424e+06	1.81171e+06	1.82984e+06	1.89216e+06	1.51169e+06	P56211	cAMP-regulated phosphoprotein 19	ARPP19	-2.04262	2.64144e-05	Down
106288	79204.4	80643.2	67184.9	128729	155026	129544	139553	P49407	Beta-arrestin-1	ARRB1	0.751425	0.00258038	Up
74355.2	116888	94563.6	91029.9	213507	179631	186868	201104	P32121	Beta-arrestin-2	ARRB2	1.06381	0.000319445	Up
50275.6	101903	64168	47933.1	155058	130217	138045	166069	Q8N5I2	Arrestin domain-containing protein 1	ARRDC1	1.35677	0.00344504	Up
144967	155379	141957	145361	41582.5	93372	78620.1	74602.6	Q6UWY0	Arylsulfatase K	ARSK	-0.922057	0.00531317	Down
9150.12	12100.1	7889.12	8917.91	14331.1	14902.3	14984.4	14478.9	Q8WXK3	Ankyrin repeat and SOCS box protein 13	ASB13	0.701453	0.00271446	Up
142923	67847.8	60854.5	67701.5	112765	138959	144417	213384	Q9Y575	Ankyrin repeat and SOCS box protein 3	ASB3	1.0639	0.0396061	Up
48756.5	104185	43865.6	41559.5	194918	208180	209711	248482	Q9NWX5	Ankyrin repeat and SOCS box protein 6	ASB6	2.1737	0.000845572	Up
493203	432562	496643	377942	98584.4	215301	200346	190105	Q96DX5	Ankyrin repeat and SOCS box protein 9	ASB9	-1.2455	0.00225619	Down
45607.7	44818.4	40336.9	67581.6	93025.5	75649.5	95279.9	76068.3	Q8N9N2	Activating signal cointegrator 1 complex subunit 1	ASCC1	0.903013	0.00522204	Up
216396	254536	164271	192736	408771	385685	387760	428331	Q9H1I8	Activating signal cointegrator 1 complex subunit 2	ASCC2	0.961164	0.000399167	Up
446592	435501	363018	289993	656756	645781	664460	679769	Q9Y294	Histone chaperone ASF1A	ASF1A	0.726467	0.0107732	Up
285153	304516	206766	159230	497991	460554	461861	479137	Q9NVP2	Histone chaperone ASF1B	ASF1B	0.935771	0.0165956	Up
93239.2	80544.7	77770.7	59522	7646.33	28998.2	22904.2	29806.5	Q9NR48	Histone-lysine N-methyltransferase ASH1L	ASH1L	-1.60893	0.0066449	Down
147372	189145	175086	153226	245778	260287	258524	265021	O95671	N-acetylserotonin O-methyltransferase-like protein	ASMTL	0.660144	0.00315846	Up
422134	653088	475151	454219	848384	816774	793150	892417	O43681	ATPase ASNA1	ASNA1	0.841333	0.00183768	Up
249996	384699	404181	364100	818624	792152	781092	941416	P08243	Asparagine synthetase [glutamine-hydrolyzing]	ASNS	1.1051	0.000293221	Up
36990.2	56660.8	87772.2	97458.4	145161	173157	97825.4	155184	Q6ICH7	Aspartate beta-hydroxylase domain-containing protein 2	ASPHD2	1.05622	0.0238439	Up
688215	381293	749481	853474	359108	305616	308216	303643	Q7L266	Isoaspartyl peptidase/L-asparaginase	ASRGL1	-1.22784	0.00874109	Down
221861	267984	250989	242576	468158	436638	417258	475434	P00966	Argininosuccinate synthase	ASS1	0.874353	1.90318e-05	Up
119221	146325	117235	95812.6	201240	212914	211423	227249	Q9NVM9	Protein asunder homolog	ASUN	0.843644	0.00061542	Up
614883	422757	676603	704474	143376	138099	160713	128109	Q8IXJ9	Putative Polycomb group protein ASXL1	ASXL1	-2.19795	2.77654e-05	Down
226445	200753	208160	254453	37781.6	72045.1	72624.4	50814	Q76L83	Putative Polycomb group protein ASXL2	ASXL2	-1.8227	0.000168095	Down
195014	277286	233645	255829	519747	423018	412840	429797	Q8NBU5	ATPase family AAA domain-containing protein 1	ATAD1	0.801001	0.000514883	Up
66449.5	94426.3	85935.3	126084	125292	133329	140293	148306	Q6PL18	ATPase family AAA domain-containing protein 2	ATAD2	0.601291	0.0247406	Up
243595	318702	355955	245591	527249	450485	451868	517291	Q9NVI7	ATPase family AAA domain-containing protein 3A	ATAD3A	0.780288	0.00658124	Up
96118.2	121931	141071	116351	218477	221838	201131	247115	Q5T9A4	ATPase family AAA domain-containing protein 3B	ATAD3B	0.885873	0.000410751	Up
161998	91721.1	164871	245060	68187.7	75919.5	65856.6	64451.6	Q5SQI0	Alpha-tubulin N-acetyltransferase 1	ATAT1	-1.286	0.00691487	Down
600821	410520	750789	1.31092e+06	333849	223739	267361	171711	P18846	Cyclic AMP-dependent transcription factor ATF-1	ATF1	-1.46059	0.0090002	Down
798970	387223	565069	698542	102400	104410	119831	93263.5	P15336	Cyclic AMP-dependent transcription factor ATF-2	ATF2	-2.61117	4.58028e-05	Down
113023	57347.4	119609	107023	43234.4	38434.3	38890.2	38091.4	P18848	Cyclic AMP-dependent transcription factor ATF-4	ATF4	-1.50881	0.00231219	Down
665686	429826	495532	495299	184197	162674	168807	128695	P17544	Cyclic AMP-dependent transcription factor ATF-7	ATF7	-1.57971	6.58698e-05	Down
389498	318905	412240	489377	158578	146249	150667	157270	Q6VMQ6	Activating transcription factor 7-interacting protein 1	ATF7IP	-1.38049	4.20221e-05	Down
60847.6	57578.4	55530.6	53844.8	141125	180287	173739	184171	Q9BSB4	Autophagy-related protein 101	ATG101	1.64614	3.32242e-06	Up
1.0334e+06	1.07073e+06	980099	970312	526927	618136	601424	558835	Q9NT62	Ubiquitin-like-conjugating enzyme ATG3	ATG3	-0.795258	1.17604e-05	Down
62598.7	61482.7	85721	50591	105273	91294.4	77701.7	98848.4	Q8WYN0	Cysteine protease ATG4A	ATG4A	0.615798	0.0266345	Up
101101	109926	99518.3	93558.9	258792	243509	223247	264354	Q9Y4P1	Cysteine protease ATG4B	ATG4B	1.32409	2.03624e-06	Up
107744	132574	116836	111421	171668	183154	187399	212487	O95352	Ubiquitin-like modifier-activating enzyme ATG7	ATG7	0.699018	0.00029449	Up
726574	910762	678032	657836	1.44279e+06	1.37418e+06	1.34602e+06	1.51889e+06	P31939	Bifunctional purine biosynthesis protein PURH	ATIC	1.00398	0.000158964	Up
183115	201450	166359	138969	267138	261239	282976	303068	Q8NHH9	Atlastin-2	ATL2	0.654546	0.001294	Up
170028	243517	167435	173913	275445	277618	277556	289323	Q6DD88	Atlastin-3	ATL3	0.690783	0.00405982	Up
1.34488e+06	812333	1.27352e+06	1.36696e+06	250029	270853	269480	217893	P54259	Atrophin-1	ATN1	-2.33346	2.5563e-05	Down
487245	284582	529414	493824	76286.3	49357.9	43220.8	55763.1	Q8N100	Protein atonal homolog 7	ATOH7	-3.2223	3.31703e-05	Down
2.20498e+06	1.72168e+06	2.45963e+06	2.5703e+06	447407	463351	500819	406138	O00244	Copper transport protein ATOX1	ATOX1	-2.35662	3.9145e-06	Down
46541.4	28641.4	52722.5	37872.6	76176.4	78144.3	75959.9	89590.8	P98196	Probable phospholipid-transporting ATPase IH	ATP11A	0.870377	0.00271861	Up
33123	43864	35503.1	25386.6	63110.6	53076.1	72989.5	72481.8	Q8NB49	Phospholipid-transporting ATPase IG	ATP11C	0.982446	0.00296775	Up
63589.6	87702	85126.1	86873.3	151054	153075	162034	183814	Q9HD20	Manganese-transporting ATPase 13A1	ATP13A1	0.873451	0.000222042	Up
2.98581e+06	2.82896e+06	2.92623e+06	2.58913e+06	1.97421e+06	1.84839e+06	1.8761e+06	1.75535e+06	P54709	Sodium/potassium-transporting ATPase subunit beta-3	ATP1B3	-0.627819	4.3091e-05	Down
318490	404509	361418	321990	702452	614258	611813	634173	P16615	Sarcoplasmic/endoplasmic reticulum calcium ATPase 2	ATP2A2	0.869296	8.65798e-05	Up
112110	130511	112914	103290	159884	175677	185726	204434	P98194	Calcium-transporting ATPase type 2C member 1	ATP2C1	0.683535	0.000645968	Up
30877.9	21727.3	33767.5	7144.36	44384.3	53004	71251.5	55310.6	O75185	Calcium-transporting ATPase type 2C member 2	ATP2C2	1.04195	0.0339925	Up
1.78602e+06	2.35224e+06	2.02242e+06	1.84518e+06	3.17737e+06	2.76097e+06	2.7523e+06	3.09182e+06	P06576	ATP synthase subunit beta, mitochondrial	ATP5B	0.597685	0.00165408	Up
1.1867e+07	7.44092e+06	1.38504e+07	1.47675e+07	2.92697e+06	3.35644e+06	3.23541e+06	2.446e+06	P30049	ATP synthase subunit delta, mitochondrial	ATP5D	-2.06119	0.00020304	Down
441917	569550	546274	499648	883471	835105	852787	810561	P24539	ATP synthase F(0) complex subunit B1, mitochondrial	ATP5F1	0.690447	0.000145426	Up
404436	409277	415739	440249	1.04457e+06	1.32012e+06	1.46565e+06	2.07033e+06	P48201	ATP synthase F(0) complex subunit C3, mitochondrial	ATP5G3	1.75558	0.000136742	Up
1.44996e+07	1.04757e+07	1.74798e+07	1.67292e+07	5.11102e+06	4.64732e+06	4.72065e+06	3.75108e+06	O75947	ATP synthase subunit d, mitochondrial	ATP5H	-1.73707	0.000124793	Down
1.41017e+07	8.44973e+06	1.60681e+07	1.64458e+07	3.89798e+06	3.15687e+06	3.21151e+06	2.71774e+06	P18859	ATP synthase-coupling factor 6, mitochondrial	ATP5J	-2.24411	0.000171572	Down
1.44925e+06	1.7811e+06	1.353e+06	1.21188e+06	2.18656e+06	2.04229e+06	1.84255e+06	2.33957e+06	P56134	ATP synthase subunit f, mitochondrial	ATP5J2	0.593681	0.00748625	Up
45079	80341.8	52955.3	29379.9	126321	102225	105288	128636	Q99766	ATP synthase subunit s, mitochondrial	ATP5S	1.24033	0.00738088	Up
129283	157151	173367	145849	267979	253448	256975	281324	O75787	Renin receptor	ATP6AP2	0.792875	0.000142699	Up
20643.3	74302.3	88139	27177	162890	136986	161600	186560	Q9Y487	V-type proton ATPase 116 kDa subunit a isoform 2	ATP6V0A2	1.67699	0.0344531	Up
162703	215298	204913	212429	369093	349160	352206	366023	P61421	V-type proton ATPase subunit d 1	ATP6V0D1	0.783213	0.000111794	Up
314201	403422	372782	358889	585442	540938	525563	569586	P38606	V-type proton ATPase catalytic subunit A	ATP6V1A	0.601974	0.000297655	Up
498704	243213	650090	516227	84477.6	74822.6	75909.8	69158.2	P15313	V-type proton ATPase subunit B, kidney isoform	ATP6V1B1	-2.75132	0.000176896	Down
261097	355372	313908	252397	512477	445545	433015	498665	P21281	V-type proton ATPase subunit B, brain isoform	ATP6V1B2	0.715531	0.00189629	Up
224991	250015	243824	212857	413518	415507	403933	424187	P21283	V-type proton ATPase subunit C 1	ATP6V1C1	0.822397	0.000290063	Up
68841.3	107927	95549.1	98480.3	147002	150058	138713	145118	Q9Y5K8	V-type proton ATPase subunit D	ATP6V1D	0.590287	0.00352416	Up
1.71854e+06	1.21959e+06	1.83831e+06	1.7837e+06	549220	494116	532901	425320	P36543	V-type proton ATPase subunit E 1	ATP6V1E1	-1.76982	4.15066e-05	Down
2.83754e+06	1.98687e+06	3.20537e+06	2.92886e+06	1.12906e+06	1.12082e+06	1.05018e+06	950173	Q16864	V-type proton ATPase subunit F	ATP6V1F	-1.40931	0.000165172	Down
3.53556e+06	1.98146e+06	3.70264e+06	3.3765e+06	838749	899178	932977	755695	O75348	V-type proton ATPase subunit G 1	ATP6V1G1	-1.99175	0.000162345	Down
68034.6	108732	90444.3	78641.2	199241	195761	191467	198624	Q9UI12	V-type proton ATPase subunit H	ATP6V1H	1.22185	0.0034341	Up
20752	16753.3	21048.7	21318.5	31942.6	36960.7	36121.6	51333.4	P35670	Copper-transporting ATPase 2	ATP7B	0.805994	0.0012922	Up
87103	112161	104025	78003.5	192561	167254	172173	202271	Q8N5M1	ATP synthase mitochondrial F1 complex assembly factor 2	ATPAF2	0.932309	0.000412774	Up
1.92479e+06	1.30233e+06	2.62199e+06	2.33113e+06	601240	657340	674130	581839	Q9UII2	ATPase inhibitor, mitochondrial	ATPIF1	-1.75767	0.000336042	Down
42310.7	35367.3	40108.9	34170.5	71560.6	76999.9	71236.3	89783.7	Q13535	Serine/threonine-protein kinase ATR	ATR	0.976957	7.31393e-05	Up
453623	281263	511980	492264	135430	126293	131529	121226	P46100	Transcriptional regulator ATRX	ATRX	-1.87529	0.00014802	Down
238165	304703	254926	222127	495952	484499	492532	514857	Q9UBB4	Ataxin-10	ATXN10	1.00336	6.63528e-05	Up
193514	129724	156905	134346	66251.8	57411.5	76324.9	58739	P0C7T5	Ataxin-1-like	ATXN1L	-1.22044	0.000259371	Down
291938	208561	237345	276067	199005	155411	159495	174325	Q99700	Ataxin-2	ATXN2	-0.621049	0.00658263	Down
1.1144e+06	987619	1.14631e+06	1.24295e+06	775227	660884	674314	586983	Q8WWM7	Ataxin-2-like protein	ATXN2L	-0.759717	0.000463848	Down
38929.5	40220.6	126451	45131.3	27470.3	19237.1	14468.4	28746.3	Q9H7T9	Aurora kinase A and ninein-interacting protein	AUNIP	-0.869773	0.0289796	Down
234859	350332	357683	325415	524156	532463	519345	617016	Q9Y679	Ancient ubiquitous protein 1	AUP1	0.6449	0.0018642	Up
78833.2	104695	106260	110227	206086	196993	198843	205589	Q96GD4	Aurora kinase B	AURKB	0.93896	9.86568e-05	Up
1.11126e+06	643525	1.18725e+06	1.19681e+06	215106	217753	221008	189592	Q9NQS1	Cell death regulator Aven	AVEN	-2.40873	5.19888e-05	Down
83681.9	123128	137865	88315.3	194724	179541	183249	206617	Q8NBF6	Late secretory pathway protein AVL9 homolog	AVL9	0.838013	0.0141779	Up
96495.7	62215.5	100886	57730.3	29429.4	40426.8	16561.2	24467.3	Q5T686	Arginine vasopressin-induced protein 1	AVPI1	-1.55813	0.00394931	Down
233331	165838	190097	223153	36831.3	94305	99010.6	73775	O15169	Axin-1	AXIN1	-1.29787	0.00494791	Down
591226	137391	154342	143253	76598.7	86108.5	41300.7	46269.2	P25311	Zinc-alpha-2-glycoprotein	AZGP1	-1.27624	0.0204348	Down
26844.1	66267.9	21920.8	61298.6	70286.6	102557	110034	118836	Q96L58	Beta-1,3-galactosyltransferase 6	B3GALT6	1.27017	0.0397358	Up
63573.9	92154.5	80083.9	53538.4	140005	130041	124868	160224	Q6Y288	Beta-1,3-glucosyltransferase	B3GLCT	0.910568	0.0023356	Up
71858.3	80115.8	32857.7	55812.3	117740	107245	97783	99601.4	Q9NY97	N-acetyllactosaminide beta-1,3-N-acetylglucosaminyltransferase 2	B3GNT2	0.696131	0.0233179	Up
118923	117551	47142.9	24290.8	349851	241571	263349	274370	Q9Y2A9	N-acetyllactosaminide beta-1,3-N-acetylglucosaminyltransferase 3	B3GNT3	1.70706	0.0282764	Up
129100	172276	136946	127450	237268	236291	248780	315032	P15291	Beta-1,4-galactosyltransferase 1	B4GALT1	0.869423	0.000810472	Up
1.87062e+06	1.4368e+06	2.14614e+06	1.60913e+06	1.02946e+06	907335	959323	645115	Q9UBX8	Beta-1,4-galactosyltransferase 6	B4GALT6	-0.898527	0.00219185	Down
58898.3	46388.7	37909.1	22068.3	127005	105583	104845	120771	Q9UBV7	Beta-1,4-galactosyltransferase 7	B4GALT7	1.42501	0.00241091	Up
667792	484578	579277	547612	222704	264743	261629	225885	Q9NWV8	BRISC and BRCA1-A complex member 1	BABAM1	-1.20883	4.54319e-05	Down
179189	100140	167233	231851	42126.3	53739.4	56272.9	31982.2	O14867	Transcription regulator protein BACH1	BACH1	-1.85344	0.00107371	Down
2.28292e+06	957109	1.91288e+06	1.74888e+06	569296	451162	461948	361572	Q92934	Bcl2-associated agonist of cell death	BAD	-2.00368	0.000877477	Down
958530	599179	1.13782e+06	1.0346e+06	234098	270406	283633	228610	Q99933	BAG family molecular chaperone regulator 1	BAG1	-1.9821	0.00015589	Down
6.04701e+06	4.49041e+06	5.92297e+06	5.71352e+06	1.66299e+06	1.5496e+06	1.58865e+06	1.39151e+06	O95816	BAG family molecular chaperone regulator 2	BAG2	-1.89062	3.56977e-06	Down
2.43883e+06	1.3941e+06	2.23927e+06	2.05793e+06	648495	669541	671714	550087	O95817	BAG family molecular chaperone regulator 3	BAG3	-1.70501	0.000130959	Down
1.59311e+06	829996	1.4321e+06	1.36789e+06	330096	308133	312374	258864	O95429	BAG family molecular chaperone regulator 4	BAG4	-2.1739	8.61724e-05	Down
91914	99485.4	78893.1	84199.7	170108	167206	156320	177735	Q9UL15	BAG family molecular chaperone regulator 5	BAG5	0.937588	3.01449e-05	Up
108214	112108	110441	108077	63923.8	70903.9	64468.9	61626.8	Q9P281	BAH and coiled-coil domain-containing protein 1	BAHCC1	-0.768091	2.91589e-06	Down
142661	68583.8	139677	186829	43870.9	33635.8	39740.3	34066.5	Q8TBE0	Bromo adjacent homology domain-containing 1 protein	BAHD1	-1.9356	0.00162889	Down
168877	169739	163605	215577	269514	280066	293029	284946	Q9UHR4	Brain-specific angiogenesis inhibitor 1-associated protein 2-like protein 1	BAIAP2L1	0.73863	0.000451492	Up
7.86537e+06	5.38883e+06	7.14586e+06	7.22046e+06	3.12961e+06	2.6072e+06	2.52201e+06	2.22711e+06	O75531	Barrier-to-autointegration factor	BANF1	-1.48588	0.000109945	Down
442959	362586	344982	367301	173931	189480	178717	155086	Q8N9N5	Protein BANP	BANP	-1.04944	2.97709e-05	Down
383109	328627	418939	392425	163041	179605	185955	139096	Q8IXM2	Chromatin complexes subunit BAP18	BAP18	-1.17847	5.85559e-05	Down
96091.6	60011.1	70113.4	95272.5	30831.3	41588.2	33010.7	30040.5	Q9NR55	Basic leucine zipper transcriptional factor ATF-like 3	BATF3	-1.37326	0.000830197	Down
106012	161493	123361	129618	279507	273911	285518	327113	Q9UIG0	Tyrosine-protein kinase BAZ1B	BAZ1B	1.1593	0.000144388	Up
102845	117807	89637.3	94516.6	139771	155097	158395	161821	Q9UIF9	Bromodomain adjacent to zinc finger domain protein 2A	BAZ2A	0.667587	0.000797341	Up
233361	214133	210515	193294	22339.2	18744	41397.9	25087.5	Q9UIF8	Bromodomain adjacent to zinc finger domain protein 2B	BAZ2B	-3.16249	1.92358e-05	Down
340217	163547	252973	306121	79859.7	82820	78771.5	65096.4	Q9BXH1	Bcl-2-binding component 3	BBC3	-1.81741	0.000390913	Down
16451.1	40067.7	26885.9	16530.8	68903.1	68065.9	83928.4	77674	Q9BXC9	Bardet-Biedl syndrome 2 protein	BBS2	1.75534	0.0102209	Up
845107	556759	830935	785099	215446	223129	232468	176027	Q8WY36	HMG box transcription factor BBX	BBX	-1.88156	3.54676e-05	Down
900711	598982	793842	760764	163909	184752	196491	155919	P50895	Basal cell adhesion molecule	BCAM	-2.15665	6.53669e-06	Down
1.99271e+06	1.41219e+06	2.04941e+06	2.04071e+06	603737	640424	629905	494720	O75934	Pre-mRNA-splicing factor SPF27	BCAS2	-1.70908	4.23439e-05	Down
87789.4	26294.3	50011.5	37857.4	127373	194254	166661	201442	Q7Z5W3	Pre-miRNA 5'-monophosphate methyltransferase	BCDIN3D	2.03823	0.00307762	Up
64399.9	174280	109729	120171	187473	209545	197321	194186	O14874	[3-methyl-2-oxobutanoate dehydrogenase [lipoamide]] kinase, mitochondrial	BCKDK	0.768028	0.030939	Up
1.62842e+06	967253	1.71012e+06	1.78682e+06	432872	424240	430527	332017	O95999	B-cell lymphoma/leukemia 10	BCL10	-1.96562	0.000166404	Down
160393	124210	109647	47486	46974.6	51003.1	61403.1	29836.5	Q9C0K0	B-cell lymphoma/leukemia 11B	BCL11B	-1.25511	0.0409895	Down
819509	692932	777306	715979	327529	337485	368383	307235	Q9HB09	Bcl-2-like protein 12	BCL2L12	-1.16703	5.46185e-06	Down
801632	606875	673210	612774	322922	348960	359568	308631	Q9BXK5	Bcl-2-like protein 13	BCL2L13	-0.936594	7.98517e-05	Down
425419	198776	309039	351225	63267.5	84756.2	69259.6	60310.8	Q5TBC7	Bcl-2-like protein 15	BCL2L15	-2.31676	0.000151167	Down
60208.4	94339.5	59513.7	56833.9	97864.7	173241	135313	159156	Q92843	Bcl-2-like protein 2	BCL2L2	1.29843	0.00536541	Up
106625	103951	225122	138356	47178	104649	84466.3	62103.2	P41182	B-cell lymphoma 6 protein	BCL6	-0.741088	0.0413326	Down
479830	247806	446233	458728	136375	137082	146436	106863	Q4VC05	B-cell CLL/lymphoma 7 protein family member A	BCL7A	-1.72654	0.000646031	Down
669481	351865	590384	607741	125346	162669	155747	145472	Q9BQE9	B-cell CLL/lymphoma 7 protein family member B	BCL7B	-1.9919	0.000158391	Down
1.41611e+06	941316	1.36776e+06	1.3645e+06	360671	373725	369353	308083	Q8WUZ0	B-cell CLL/lymphoma 7 protein family member C	BCL7C	-1.90408	2.0784e-05	Down
500216	330465	425008	466347	145559	150926	149599	124835	O00512	B-cell CLL/lymphoma 9 protein	BCL9	-1.59451	3.6184e-05	Down
869380	551689	777457	773542	226292	234534	251839	211070	Q86UU0	B-cell CLL/lymphoma 9-like protein	BCL9L	-1.7509	3.33658e-05	Down
4.16319e+06	2.30061e+06	4.01483e+06	3.96114e+06	1.11589e+06	994995	1.02275e+06	789250	Q9NYF8	Bcl-2-associated transcription factor 1	BCLAF1	-1.98292	0.000197601	Down
76787.9	69083.8	92247.2	87783.7	43427.4	52464.2	65396	44873.9	Q5H9F3	BCL-6 corepressor-like protein 1	BCORL1	-0.757638	0.00654477	Down
73133.9	97119.4	73284.3	90672.6	151809	149736	155967	168350	Q9Y276	Mitochondrial chaperone BCS1	BCS1L	0.908568	0.0015853	Up
88944.4	68820.9	66323.1	47082.2	115482	156093	129597	135551	Q9BUT1	3-hydroxybutyrate dehydrogenase type 2	BDH2	0.9723	0.00285567	Up
254859	132443	209069	213931	66277.9	43993.9	45001.6	45901.4	A6H8Y1	Transcription factor TFIIIB component B'' homolog	BDP1	-2.21826	0.000188895	Down
291642	151652	221982	219445	55750	72736.3	72593.1	63164.6	Q9BUH8	Brain-enriched guanylate kinase-associated protein	BEGAIN	-1.70114	0.000204227	Down
306270	188435	316697	312836	39443.1	53436.9	65978.2	54011.8	Q8N7W2	BEN domain-containing protein 7	BEND7	-2.52654	5.59141e-05	Down
2.2611e+06	1.91978e+06	2.53582e+06	2.99696e+06	956757	841273	870314	674425	O15155	BET1 homolog	BET1	-1.48678	0.000113532	Down
1.82874e+06	1.01594e+06	1.68961e+06	1.70548e+06	442314	446954	412478	331737	Q9NYM9	BET1-like protein	BET1L	-1.9898	0.000129375	Down
40270.4	35988.1	68119.2	38850.8	15298	13433.1	13714.5	12217.1	Q9BXY8	Protein BEX2	BEX2	-1.54324	0.000249414	Down
585938	281823	343922	352030	99893.3	116804	138203	98092.1	Q7RTS1	Class A basic helix-loop-helix protein 15	BHLHA15	-1.6833	0.000457495	Down
128263	146691	175191	301162	67039.9	96785.7	109865	94185.4	O14503	Class E basic helix-loop-helix protein 40	BHLHE40	-0.753176	0.0203137	Down
300502	180973	259701	294375	76618.9	88651.3	92761	81933.9	Q96G01	Protein bicaudal D homolog 1	BICD1	-1.69959	0.000120173	Down
1.2855e+06	813923	1.28137e+06	1.2951e+06	255720	251656	258572	233355	Q8TD16	Protein bicaudal D homolog 2	BICD2	-2.33889	1.24985e-05	Down
6.40635e+06	3.89006e+06	6.17268e+06	6.46291e+06	1.49591e+06	1.55e+06	1.48861e+06	1.27399e+06	P55957	BH3-interacting domain death agonist	BID	-2.07545	4.62341e-05	Down
1.99753e+06	1.19209e+06	2.03115e+06	2.10139e+06	493592	493321	498912	409849	O00499	Myc box-dependent-interacting protein 1	BIN1	-2.02931	8.80814e-05	Down
579007	406150	566864	636676	167557	206816	225292	178525	O15392	Baculoviral IAP repeat-containing protein 5	BIRC5	-1.57224	0.000133779	Down
191195	181550	261025	318852	119550	123585	118245	114416	P54132	Bloom syndrome protein	BLM	-0.92731	0.0145375	Down
211756	274839	145887	155476	349970	360380	341948	385418	Q13867	Bleomycin hydrolase	BLMH	0.951838	0.0210881	Up
831661	674504	635075	730820	444750	429857	442798	395083	P78537	Biogenesis of lysosome-related organelles complex 1 subunit 1	BLOC1S1	-0.687418	0.000208872	Down
1.10582e+06	582665	942144	877358	256633	221080	264230	195670	Q6QNY1	Biogenesis of lysosome-related organelles complex 1 subunit 2	BLOC1S2	-1.92932	0.000146358	Down
2.35741e+06	1.42155e+06	2.35627e+06	2.52494e+06	726833	660550	663738	508431	Q6QNY0	Biogenesis of lysosome-related organelles complex 1 subunit 3	BLOC1S3	-1.83164	0.000230321	Down
806322	547728	831077	750094	256173	258858	258943	212834	Q9NUP1	Biogenesis of lysosome-related organelles complex 1 subunit 4	BLOC1S4	-1.5955	5.49844e-05	Down
911782	588950	1.11632e+06	1.13246e+06	245911	227262	250383	187247	Q8TDH9	Biogenesis of lysosome-related organelles complex 1 subunit 5	BLOC1S5	-2.09969	0.000159937	Down
270902	323754	249682	265849	449065	472532	479073	518690	P53004	Biliverdin reductase A	BLVRA	0.826108	0.000126124	Up
1.0591e+06	1.35497e+06	1.18605e+06	1.0234e+06	1.80137e+06	1.68315e+06	1.67751e+06	1.76451e+06	P30043	Flavin reductase (NADPH)	BLVRB	0.618803	0.000791985	Up
106385	159904	151564	123798	284698	260825	256731	224746	P35226	Polycomb complex protein BMI-1	BMI1	0.910385	0.000859915	Up
273407	202838	306910	428219	98889.9	103884	121322	105678	Q9NSY1	BMP-2-inducible protein kinase	BMP2K	-1.46946	0.000777064	Down
112795	77508.3	104025	83557.6	47191.5	29838.4	50744.5	39924.5	P12644	Bone morphogenetic protein 4	BMP4	-1.10652	0.00143172	Down
200856	310005	158868	195099	420791	342626	364509	405361	Q12982	BCL2/adenovirus E1B 19 kDa protein-interacting protein 2	BNIP2	0.959278	0.00673641	Up
951037	501550	1.03527e+06	1.00294e+06	166386	144816	165928	108569	Q12983	BCL2/adenovirus E1B 19 kDa protein-interacting protein 3	BNIP3	-2.65262	0.000117561	Down
844846	426720	745726	608461	135374	127855	119650	95047	O60238	BCL2/adenovirus E1B 19 kDa protein-interacting protein 3-like	BNIP3L	-2.4519	5.81386e-05	Down
1.56005e+06	988019	1.7612e+06	1.74944e+06	362998	368787	411297	323926	Q96IK1	Biorientation of chromosomes in cell division protein 1	BOD1	-2.17712	7.23479e-05	Down
846903	466343	858505	856051	179784	188290	198192	148270	Q8NFC6	Biorientation of chromosomes in cell division protein 1-like 1	BOD1L1	-2.20998	0.000131199	Down
2.32472e+06	1.64984e+06	2.25848e+06	2.02909e+06	643428	697432	665212	568308	Q9Y3E2	BolA-like protein 1	BOLA1	-1.71209	1.27119e-05	Down
727478	524757	843235	719087	297432	363171	395809	324774	Q53S33	BolA-like protein 3	BOLA3	-1.07226	0.000990826	Down
343326	220816	176477	210930	36173.6	121063	111573	128367	Q7L3V2	Protein Bop	BOP	-0.892114	0.0288694	Down
251563	138228	263501	313161	69796.5	69687	68640.1	47336.3	Q6PGQ7	Protein aurora borealis	BORA	-1.89667	0.000668074	Down
67834.3	97807.7	100132	87024.3	147725	164352	155037	152489	P07738	Bisphosphoglycerate mutase	BPGM	0.734493	0.000782141	Up
152718	159031	144219	136784	228252	239416	226706	207598	Q86WA6	Valacyclovir hydrolase	BPHL	0.615576	7.90548e-05	Up
24403.2	14765.1	38638.8	42049.3	63556.8	55724.5	58670.3	49680.5	Q8TDL5	BPI fold-containing family B member 1	BPIFB1	0.859637	0.026941	Up
205896	281353	256885	238231	436662	413221	426751	467274	O95861	3'(2'),5'-bisphosphate nucleotidase 1	BPNT1	0.802287	0.000182145	Up
74977.6	106741	92942.4	70307.5	146570	172200	186204	191018	Q7Z569	BRCA1-associated protein	BRAP	1.09381	0.000766666	Up
177461	233261	154373	156264	378472	360694	372550	413162	Q6PJG6	BRCA1-associated ATM activator 1	BRAT1	1.1702	0.000269799	Up
102235	91179.3	141882	154944	59731.3	58390.3	58287.3	66130.6	P38398	Breast cancer type 1 susceptibility protein	BRCA1	-1.0473	0.0105588	Down
45632.6	34891.8	43201.5	36329.7	19124.8	24079	16965	17163.6	P51587	Breast cancer type 2 susceptibility protein	BRCA2	-1.13201	0.000416774	Down
53306.7	61356.4	37046.3	63508.8	166582	137483	148828	162205	O95696	Bromodomain-containing protein 1	BRD1	1.43967	0.000180554	Up
249312	153453	183240	178261	90211.5	97773.7	101703	76970.9	Q15059	Bromodomain-containing protein 3	BRD3	-0.943378	0.000897803	Down
1.14343e+06	804331	995555	964820	363059	370947	363731	252010	O60885	Bromodomain-containing protein 4	BRD4	-1.43152	0.000102715	Down
1.16525e+06	614120	1.12816e+06	1.08117e+06	233746	241605	239483	184918	Q9NPI1	Bromodomain-containing protein 7	BRD7	-2.223	0.000113356	Down
808453	581492	781141	791043	235283	249815	235695	202927	Q9H0E9	Bromodomain-containing protein 8	BRD8	-1.73903	1.32402e-05	Down
575963	374522	451245	494803	109531	158553	162350	123262	Q9H8M2	Bromodomain-containing protein 9	BRD9	-1.74716	8.47286e-05	Down
59561.7	91741.9	88728.1	65162.6	165218	113610	129425	128235	Q92994	Transcription factor IIIB 90 kDa subunit	BRF1	0.743568	0.00527748	Up
111927	163442	107864	106669	33105.7	65387.4	45623.3	77583.1	Q9HAW0	Transcription factor IIIB 50 kDa subunit	BRF2	-0.985433	0.00856603	Down
370604	573474	626591	501105	1.02489e+06	718925	850565	855095	Q8WY22	BRI3-binding protein	BRI3BP	0.666558	0.00860466	Up
137869	61734.7	191847	201312	67998.4	47572.1	56450.9	50915.9	Q9BX63	Fanconi anemia group J protein	BRIP1	-1.61868	0.0201259	Down
149220	220847	192292	204214	403405	388400	380914	482997	Q8TDN6	Ribosome biogenesis protein BRX1 homolog	BRIX1	0.997803	0.000250575	Up
4.37022e+06	3.08164e+06	4.56359e+06	4.52372e+06	1.14402e+06	1.14374e+06	1.19862e+06	968463	Q8WUW1	Protein BRICK1	BRK1	-1.95889	1.70163e-05	Down
143950	165119	172790	153516	214341	242752	250435	289899	Q5VW32	BRO1 domain-containing protein BROX	BROX	0.630235	0.00092106	Up
68529.5	48831.9	80582.6	69506.2	179682	108809	124069	159700	Q9ULD4	Bromodomain and PHD finger-containing protein 3	BRPF3	1.03968	0.00285004	Up
907588	546085	948770	1.01971e+06	227748	185699	190360	174054	Q9NW68	BSD domain-containing protein 1	BSDC1	-2.30344	7.77323e-05	Down
5.54208e+06	5.03059e+06	4.5155e+06	4.44392e+06	3.79224e+06	3.11785e+06	3.2426e+06	2.70304e+06	P35613	Basigin	BSG	-0.585782	0.00280091	Down
144388	97423.9	89093.4	194788	60552.3	60801.4	61275.6	50166.4	Q10589	Bone marrow stromal antigen 2	BST2	-0.994666	0.0203863	Down
48386	56041	61894.4	31590.3	100073	95455.8	134312	114397	Q9BSF8	BTB/POZ domain-containing protein 10	BTBD10	1.03828	0.00251421	Up
1.11353e+06	845735	1.36146e+06	1.49164e+06	699049	460439	450431	450709	Q32M84	BTB/POZ domain-containing protein 16	BTBD16	-1.44167	0.00224108	Down
68532.7	45518.8	62356.1	10063.9	102385	107837	104798	156432	Q9BX70	BTB/POZ domain-containing protein 2	BTBD2	0.979023	0.0481837	Up
6.58217e+06	4.37705e+06	6.25912e+06	6.66e+06	1.72197e+06	1.73415e+06	1.71196e+06	1.40571e+06	P20290	Transcription factor BTF3	BTF3	-1.90286	2.6876e-05	Down
4.19563e+06	2.65335e+06	4.04184e+06	4.31462e+06	1.0698e+06	1.13383e+06	1.10058e+06	929461	Q96K17	Transcription factor BTF3 homolog 4	BTF3L4	-1.92425	4.90918e-05	Down
205868	327134	480108	536511	163179	167962	201095	158182	P62324	Protein BTG1	BTG1	-1.28555	0.0154399	Down
46701.4	60805.5	43836	42492.8	20725.6	10884	12676.6	16815.3	Q06187	Tyrosine-protein kinase BTK	BTK	-1.61819	0.000389346	Down
581037	659888	694261	594131	1.1536e+06	1.08066e+06	1.05771e+06	1.09707e+06	O43684	Mitotic checkpoint protein BUB3	BUB3	0.79627	0.000243079	Up
1.62598e+06	1.00341e+06	2.0637e+06	1.93332e+06	489065	439049	466580	347946	Q9BRD0	BUD13 homolog	BUD13	-1.9746	0.00034182	Down
228813	322602	245663	214810	594157	466922	481472	506235	Q13895	Bystin	BYSL	1.05775	0.000480586	Up
483808	598985	602368	543499	1.34137e+06	1.24402e+06	1.22639e+06	1.17037e+06	Q7L1Q6	Basic leucine zipper and W2 domain-containing protein 1	BZW1	1.11258	9.24193e-06	Up
229661	274247	221094	247160	517333	457918	454501	473109	Q9Y6E2	Basic leucine zipper and W2 domain-containing protein 2	BZW2	0.965376	1.9945e-05	Up
189557	142800	154043	159297	45320.1	64382.3	66908.3	58072.7	Q8N655	Uncharacterized protein C10orf12	C10orf12	-1.35548	7.37048e-05	Down
922084	692078	969075	887513	234542	290270	294788	265931	Q96B45	UPF0693 protein C10orf32	C10orf32	-1.70199	1.48217e-05	Down
1.18047e+06	693408	1.09573e+06	1.12293e+06	261328	388760	425256	270507	Q9H7M9	V-type immunoglobulin domain-containing suppressor of T-cell activation	C10orf54	-1.75076	0.000709998	Down
43167.2	68326.1	63522.9	58416.9	134662	141119	122309	134608	Q5T2E6	UPF0668 protein C10orf76	C10orf76	1.14289	0.000208736	Up
322205	182014	292975	298982	133391	82168.9	113942	104783	Q96A22	Uncharacterized protein C11orf52	C11orf52	-1.43637	0.00142662	Down
408730	265115	459395	425939	97764.3	133109	120475	110463	Q6ZUT1	Uncharacterized protein C11orf57	C11orf57	-1.85369	0.000137563	Down
287005	269339	449734	576625	155070	134607	148055	149920	Q6NUN7	Uncharacterized protein C11orf63	C11orf63	-1.30596	0.0128136	Down
321219	544861	507482	465291	861137	772770	763696	931062	Q53FT3	Protein Hikeshi	C11orf73	0.748152	0.0029594	Up
107641	104695	81993.9	84554.7	48314.1	63260.3	55116.7	33439.2	Q86VG3	Uncharacterized protein C11orf74	C11orf74	-0.871627	0.00528657	Down
980393	547633	916612	914629	254616	223454	219661	219171	Q9BUA3	Uncharacterized protein C11orf84	C11orf84	-2.04707	9.77005e-05	Down
2.40238e+06	1.45093e+06	2.35091e+06	2.19348e+06	793909	902613	877136	790725	E9PRG8	Uncharacterized protein C11orf98	C11orf98	-1.44334	0.000339838	Down
426119	559863	397383	370133	983833	866424	876472	949062	Q9HB07	UPF0160 protein MYG1, mitochondrial	C12orf10	1.14847	0.000224092	Up
93591.8	102751	102900	107339	197783	171076	173470	195241	Q8N999	Uncharacterized protein C12orf29	C12orf29	0.842296	1.67256e-05	Up
1.32934e+06	731990	1.31973e+06	1.30223e+06	324738	301507	310580	250145	Q96C57	Uncharacterized protein C12orf43	C12orf43	-2.09884	0.00014063	Down
690656	499749	704549	740605	248181	282561	288443	222214	Q8N5I9	Uncharacterized protein C12orf45	C12orf45	-1.3944	0.000143283	Down
262662	207841	296089	232533	100477	63735.5	113466	29970	Q9H741	UPF0454 protein C12orf49	C12orf49	-1.59244	0.00606637	Down
1.7208e+06	989540	1.6614e+06	1.68945e+06	432607	459704	432918	478061	Q99622	Protein C10	C12orf57	-1.9084	0.000125508	Down
295728	193756	272417	281161	61182.1	76364.6	74313.7	61853.3	Q5U649	Uncharacterized protein C12orf60	C12orf60	-2.02341	2.23776e-05	Down
500378	291787	459277	509885	135526	171267	157015	92972.8	Q9H3J6	Probable peptide chain release factor C12orf65, mitochondrial	C12orf65	-1.71388	0.000862906	Down
534115	763637	488399	635487	312751	321527	306836	311868	Q69YU5	Uncharacterized protein C12orf73	C12orf73	-0.904969	0.00701229	Down
59607	31056.3	52409.8	115859	313873	186892	260580	155191	Q9UKR5	Probable ergosterol biosynthetic protein 28	C14orf1	1.99808	0.00531524	Up
554478	386760	592023	571107	208910	262167	263802	220242	Q9NWQ9	Uncharacterized protein C14orf119	C14orf119	-1.22235	0.000510498	Down
1.87658e+06	986378	1.421e+06	1.8049e+06	346268	362847	399987	337008	Q9BXV9	Uncharacterized protein C14orf142	C14orf142	-2.18561	9.07345e-05	Down
171246	107991	124895	104337	42045.4	70774.3	43224.8	54348.6	Q96F83	Uncharacterized protein C14orf79	C14orf79	-1.25506	0.00175103	Down
143059	105356	107987	70205	212992	239240	211492	289653	Q86SX3	Uncharacterized protein C14orf80	C14orf80	1.08389	0.00234263	Up
358585	281571	270317	176653	94930.1	42031.3	90675.2	75412.2	Q9H972	Uncharacterized protein C14orf93	C14orf93	-1.73243	0.00161881	Down
2.05379e+06	1.4067e+06	2.01023e+06	1.77956e+06	405316	542793	576666	452498	Q8WUR7	UPF0235 protein C15orf40	C15orf40	-1.92892	3.50873e-05	Down
258009	121188	202124	230577	46669.2	54788.2	50540.5	37787	Q6ZUT6	Uncharacterized protein C15orf52	C15orf52	-2.1542	0.000250825	Down
824305	530681	847076	998157	276384	270242	305949	234728	Q9BV29	Uncharacterized protein C15orf57	C15orf57	-1.61241	0.000346228	Down
520462	431690	639282	607521	148632	254662	283673	170767	Q96MC5	Uncharacterized protein C16orf45	C16orf45	-1.40676	0.00165184	Down
98454.2	113467	90878.1	125886	223901	175182	199650	213671	Q96GQ5	RUS1 family protein C16orf58	C16orf58	0.963732	0.000381879	Up
59565.9	76595.8	91665.5	47498.6	83886.6	116835	128025	131812	Q9BSU1	UPF0183 protein C16orf70	C16orf70	0.846635	0.024393	Up
671362	419735	522694	648302	111139	85033.6	94544.5	89839.6	Q96GX8	Uncharacterized protein C16orf74	C16orf74	-2.66695	7.094e-06	Down
529344	427158	574884	528866	181476	177896	193773	162764	Q96GS4	Uncharacterized protein C17orf59	C17orf59	-1.55807	6.94885e-06	Down
274139	181867	277342	314946	87606.9	116724	112686	109614	Q9BSJ5	Uncharacterized protein C17orf80	C17orf80	-1.3108	0.000622664	Down
671926	322172	483553	609087	165805	145120	212585	136706	A1L188	Uncharacterized protein C17orf89	C17orf89	-1.81318	0.00103433	Down
182093	254823	260350	336522	84003.6	85127.3	63695.8	84307.2	A6NHQ4	Uncharacterized protein C17orf96	C17orf96	-1.61393	0.000193791	Down
1.11342e+06	476624	800844	979823	234520	170528	203897	155044	Q96B23	Uncharacterized protein C18orf25	C18orf25	-2.24967	0.000437543	Down
957985	513348	1.10095e+06	1.10539e+06	362160	292051	278538	221857	Q8TCD1	UPF0729 protein C18orf32	C18orf32	-1.85137	0.00163424	Down
47197.3	75496.5	68226.5	51728.2	141750	133575	114092	122377	Q96DM3	Uncharacterized protein C18orf8	C18orf8	1.09339	0.00308633	Up
2.16584e+06	1.78808e+06	2.34914e+06	2.83544e+06	690371	774111	801589	744543	Q9UFG5	UPF0449 protein C19orf25	C19orf25	-1.57193	3.54448e-05	Down
1.76536e+06	855632	1.65762e+06	1.6693e+06	620584	327418	388757	248790	Q9BQ61	Uncharacterized protein C19orf43	C19orf43	-2.2158	0.00200801	Down
361601	19401.7	309602	272989	28952.8	10486.1	14473.3	6979.58	Q9H6X5	Uncharacterized protein C19orf44	C19orf44	-4.54483	0.0174796	Down
1.42911e+06	649517	1.22822e+06	1.22805e+06	202196	425638	338291	120719	Q9UNZ5	Leydig cell tumor 10 kDa protein homolog	C19orf53	-2.18414	0.00402283	Down
422540	301464	411060	419040	151962	152229	191287	164369	Q96EN9	Uncharacterized protein C19orf60	C19orf60	-1.39063	0.000127373	Down
41825.1	67824.8	34810	23424.1	68775.2	96808.6	116749	124923	Q9NS00	Glycoprotein-N-acetylgalactosamine 3-beta-galactosyltransferase 1	C1GALT1	1.47855	0.0110677	Up
798021	834038	754840	834029	477697	409117	436725	399473	Q9NX04	Uncharacterized protein C1orf109	C1orf109	-0.948224	1.02752e-05	Down
2.22923e+06	1.26548e+06	1.45224e+06	2.14198e+06	739237	623531	674193	558301	Q6ZSJ8	Uncharacterized protein C1orf122	C1orf122	-1.46969	0.00294015	Down
3.2386e+06	2.6336e+06	3.81689e+06	3.91644e+06	1.08363e+06	1.13435e+06	1.19337e+06	1.00838e+06	Q9NWV4	UPF0587 protein C1orf123	C1orf123	-1.6695	2.8113e-05	Down
1.96697e+06	1.24438e+06	1.48411e+06	1.57199e+06	357729	317057	368881	250017	Q8NDD1	Uncharacterized protein C1orf131	C1orf131	-2.17919	1.85909e-05	Down
325695	149823	222635	236072	129484	84031.5	114935	83518.9	Q96HA4	Uncharacterized protein C1orf159	C1orf159	-1.20504	0.00622412	Down
880792	460467	917822	815838	232333	222724	222790	187397	Q8IYL3	UPF0688 protein C1orf174	C1orf174	-1.92913	0.00032212	Down
481181	272275	391246	354818	132524	121345	131496	117693	Q9H425	Uncharacterized protein C1orf198	C1orf198	-1.56107	0.000119036	Down
499943	213430	940337	665324	82780.3	162905	157143	136741	Q9H246	Uncharacterized protein C1orf21	C1orf21	-1.98734	0.0084604	Down
305565	146265	333965	377691	135520	137583	134067	158303	A1L170	Uncharacterized protein C1orf226	C1orf226	-1.22756	0.0222982	Down
1.20598e+06	907930	1.37889e+06	1.32783e+06	336563	384440	404498	356261	Q9BV19	Uncharacterized protein C1orf50	C1orf50	-1.77435	2.77038e-05	Down
2.17587e+06	1.10784e+06	1.62669e+06	1.66832e+06	445749	421665	399842	339043	Q8N6N3	UPF0690 protein C1orf52	C1orf52	-2.00394	9.37041e-05	Down
3.15781e+07	1.99255e+07	3.48318e+07	3.74841e+07	7.66894e+06	7.29984e+06	7.30518e+06	6.46911e+06	Q07021	Complement component 1 Q subcomponent-binding protein, mitochondrial	C1QBP	-2.18494	6.53919e-05	Down
63477.1	90412.5	63965.9	94312.4	36423.9	48288	39298	33877.4	O75973	C1q-related factor	C1QL1	-1.02769	0.00220749	Down
59995.5	91097.8	24493.8	51633	78530	112929	150348	139314	Q86Z23	Complement C1q-like protein 4	C1QL4	1.17611	0.0378877	Up
116112	242824	306543	211807	398119	373537	428223	409012	Q9GZN8	UPF0687 protein C20orf27	C20orf27	0.828108	0.0191732	Up
31917.5	41107.5	27237.1	29440	49188.4	75534.7	66485.5	66625.1	O43822	Protein C21orf2	C21orf2	1.11731	0.0016828	Up
223076	192287	179178	155533	97235.1	104555	116278	88011.2	O14523	C2 domain-containing protein 2-like	C2CD2L	-0.880376	0.000682823	Down
108668	125335	191575	260014	21617.3	52311.4	50900.9	59916.6	Q8TF44	C2 calcium-dependent domain-containing protein 4C	C2CD4C	-1.61846	0.00504522	Down
45456.2	46523.7	28180.3	28315.1	60189.6	102386	98651.1	103399	Q9H6R7	WD repeat and coiled-coil-containing protein C2orf44	C2orf44	1.44633	0.00331041	Up
292248	355615	269771	247354	476365	461114	471673	459057	Q8WWC4	Uncharacterized protein C2orf47, mitochondrial	C2orf47	0.730929	0.000832699	Up
1.21349e+06	914543	1.166e+06	1.15754e+06	415445	454480	476111	343822	Q9BVC5	Ashwin	C2orf49	-1.41736	5.6116e-05	Down
436598	118706	178925	301254	101328	67341.3	59684.3	56700.1	Q2NKX9	UPF0561 protein C2orf68	C2orf68	-1.91845	0.00892495	Down
79753.6	90134.6	58575.2	88618.4	151163	170142	166959	174577	Q8N8R5	UPF0565 protein C2orf69	C2orf69	1.00153	0.000373883	Up
164329	60334.7	65927.9	111965	20665.1	10786.6	14692.6	14845.7	A6NGG8	Uncharacterized protein C2orf71	C2orf71	-2.59035	0.000506511	Down
114701	135107	101635	73597	186741	197598	205351	199913	Q3KRA6	UPF0538 protein C2orf76	C2orf76	0.877724	0.00260161	Up
207943	194041	178172	260529	18128.2	30206.3	27429.3	20142.3	Q9BSF0	Small membrane A-kinase anchor protein	C2orf88	-3.07897	5.75245e-06	Down
191820	191684	277770	265944	85202.5	100037	140824	122039	Q504U0	Renal cancer differentiation gene 1 protein	C4orf46	-1.04355	0.00277064	Down
774300	591309	738779	698963	272359	265793	284071	245871	Q49AR2	UPF0489 protein C5orf22	C5orf22	-1.41772	6.67398e-06	Down
1.80688e+06	967187	1.40608e+06	1.55459e+06	287787	310374	336874	228455	Q7Z6I8	UPF0461 protein C5orf24	C5orf24	-2.30732	5.63234e-05	Down
162699	137992	101140	95373.7	59470.4	65609.4	67784.9	65658	Q6NTE8	UPF0544 protein C5orf45	C5orf45	-0.865298	0.0134208	Down
115809	159118	69750.7	84243.7	151433	197174	211963	209823	A6NDU8	UPF0600 protein C5orf51	C5orf51	1.02464	0.0193583	Up
466453	294921	485329	460682	130790	137160	152327	109020	Q5T0Z8	Uncharacterized protein C6orf132	C6orf132	-1.79081	0.000146533	Down
79870.2	54290.8	87678.2	100624	37713.5	27425.6	25473.3	39803.9	Q5SQH8	Uncharacterized protein C6orf136	C6orf136	-1.36298	0.00203982	Down
194941	141378	174736	146997	83596.9	63708.2	81662.3	69093.7	O95873	Uncharacterized protein C6orf47	C6orf47	-1.09365	0.000215826	Down
139672	183610	137353	123659	252999	214205	254836	238604	Q6UWU4	Bombesin receptor-activated protein C6orf89	C6orf89	0.827478	0.00163881	Up
1.08538e+06	856543	810363	705207	408134	445478	448055	355822	Q9BRJ6	Uncharacterized protein C7orf50	C7orf50	-0.965522	0.000442571	Down
83871.7	155155	127809	161969	291737	194641	218125	221704	Q96HJ9	UPF0562 protein C7orf55	C7orf55	0.63632	0.0153611	Up
2.13792e+06	1.22987e+06	2.18594e+06	2.14751e+06	364171	329193	343721	264443	Q9H7E9	UPF0488 protein C8orf33	C8orf33	-2.67095	3.02348e-05	Down
52165.7	106730	65053.8	119943	127077	185282	183618	169132	Q96NL8	Protein C8orf37	C8orf37	1.03806	0.0297501	Up
234644	186933	307353	256673	58058.9	48125.5	53029.9	49102.7	Q8NAV2	Uncharacterized protein C8orf58	C8orf58	-2.26621	9.07103e-06	Down
829295	537904	841116	936290	254606	335347	309641	242703	Q8N0T1	Uncharacterized protein C8orf59	C8orf59	-1.56581	0.00045532	Down
221880	286452	271864	201913	478193	392914	406356	427743	Q5T280	Putative methyltransferase C9orf114	C9orf114	0.756455	0.000968197	Up
1.54319e+06	1.15968e+06	1.41692e+06	1.29999e+06	626037	606698	623259	535604	Q9BUH6	Protein PAXX	C9orf142	-1.14336	2.68235e-05	Down
768971	626241	1.14953e+06	1.26156e+06	214512	236746	229758	216755	Q9BUW7	UPF0184 protein C9orf16	C9orf16	-2.10321	0.003045	Down
917054	494213	803139	722809	207218	210937	236466	173017	Q8IXQ3	Uncharacterized protein C9orf40	C9orf40	-1.8676	0.000150528	Down
1.62474e+06	1.08299e+06	1.87764e+06	1.83605e+06	411812	379717	399863	304677	Q9NZ63	Uncharacterized protein C9orf78	C9orf78	-2.15034	5.94579e-05	Down
333908	293240	327650	465332	145272	120009	128841	92449.4	Q96MD7	Uncharacterized protein C9orf85	C9orf85	-1.41059	0.000243678	Down
156463	156385	226684	129637	49717.9	39881.2	55829.5	52982.8	Q96E40	Uncharacterized protein C9orf9	C9orf9	-1.60701	0.000129037	Down
29265.4	30666.7	36276	44731.5	77690	107417	65085.4	127885	Q5VZI3	Transmembrane protein C9orf91	C9orf91	1.46736	0.00174376	Up
61942.7	71308.7	72163.6	59507.7	151034	135750	135368	155211	Q8N1Q1	Carbonic anhydrase 13	CA13	1.10582	1.33005e-05	Up
470006	271749	339066	389829	206258	175437	158670	126563	Q16790	Carbonic anhydrase 9	CA9	-1.1254	0.00222402	Down
995778	620098	1.29319e+06	1.18777e+06	277867	269795	276860	220065	Q9H8G2	Caspase activity and apoptosis inhibitor 1	CAAP1	-1.99797	0.000252901	Down
271752	336150	292356	262398	567924	514583	520478	532041	Q9Y376	Calcium-binding protein 39	CAB39	0.899805	4.76019e-05	Up
326193	458398	467359	360282	812734	641775	676298	574186	Q9H9S4	Calcium-binding protein 39-like	CAB39L	0.687059	0.00394076	Up
92856.3	136120	146845	179176	52459	57805.6	49410.1	29246	Q8TDN4	CDK5 and ABL1 enzyme substrate 1	CABLES1	-1.47391	0.0018902	Down
2.33645e+06	1.84678e+06	1.72881e+06	1.59941e+06	959592	1.11844e+06	1.05908e+06	943082	Q86V35	Calcium-binding protein 7	CABP7	-0.824776	0.000581257	Down
391563	346324	452896	481805	166003	134946	154693	122741	Q01668	Voltage-dependent L-type calcium channel subunit alpha-1D	CACNA1D	-1.54377	4.24437e-05	Down
369288	276324	400983	381302	115622	128537	135273	116354	Q9NY47	Voltage-dependent calcium channel subunit alpha-2/delta-2	CACNA2D2	-1.61588	2.74393e-05	Down
270363	370452	346764	317419	583531	529120	532685	600948	P27708	CAD protein	CAD	0.748964	0.000342593	Up
4.64912e+06	2.98881e+06	4.21142e+06	4.2825e+06	984562	932158	906436	793649	Q8NFZ8	Cell adhesion molecule 4	CADM4	-2.20783	9.1949e-06	Down
8967.27	9923.01	18105	20115.9	30200.1	36089.8	21916.4	45533.4	Q86UW7	Calcium-dependent secretion activator 2	CADPS2	1.24192	0.014174	Up
909544	725675	1.01886e+06	997957	503965	533900	530501	442624	P22676	Calretinin	CALB2	-0.882797	0.000564979	Down
191972	172862	157934	170807	70658.6	90885.6	107376	95625.6	Q9P1Z2	Calcium-binding and coiled-coil domain-containing protein 1	CALCOCO1	-0.881757	0.000525115	Down
94608	85033.6	49855.1	63067.4	114044	113468	113360	127739	Q13137	Calcium-binding and coiled-coil domain-containing protein 2	CALCOCO2	0.61936	0.0385076	Up
2.06263e+06	1.19247e+06	2.13758e+06	2.11012e+06	437843	407991	437202	363559	Q05682	Caldesmon	CALD1	-2.30364	5.6647e-05	Down
1.58271e+07	1.02175e+07	2.03608e+07	2.09949e+07	4.45802e+06	3.58833e+06	3.85215e+06	3.31131e+06	P62158	Calmodulin	CALM1	-2.28204	0.000179657	Down
1.37653e+07	9.00608e+06	1.34633e+07	1.27751e+07	4.27429e+06	3.76094e+06	3.70714e+06	3.29401e+06	P27797	Calreticulin	CALR	-1.81288	4.61592e-05	Down
1.07763e+07	7.1093e+06	1.38942e+07	1.40052e+07	2.60518e+06	2.47079e+06	2.52536e+06	2.16167e+06	O43852	Calumenin	CALU	-2.30389	9.27202e-05	Down
144800	219472	143139	117319	228624	273461	260383	246745	Q14012	Calcium/calmodulin-dependent protein kinase type 1	CAMK1	0.816589	0.0103317	Up
105816	139491	106916	89759.4	208348	226789	223960	235702	Q8IU85	Calcium/calmodulin-dependent protein kinase type 1D	CAMK1D	1.08329	0.000276753	Up
138317	108281	90689.6	166580	18863.3	50136.6	39881	39445.9	Q7Z7J9	Calcium/calmodulin-dependent protein kinase II inhibitor 1	CAMK2N1	-1.63628	0.002453	Down
62718.6	70298.6	78677.9	66199.1	102867	110842	134712	116872	Q96RR4	Calcium/calmodulin-dependent protein kinase kinase 2	CAMKK2	0.738345	0.000470149	Up
461257	568356	537183	494465	909459	857681	838555	907803	Q86VP6	Cullin-associated NEDD8-dissociated protein 1	CAND1	0.775113	4.0071e-05	Up
1.95013e+06	3.44311e+06	1.67931e+06	1.62371e+06	160958	154401	319859	400451	O75155	Cullin-associated NEDD8-dissociated protein 2	CAND2	-2.91619	0.000344605	Down
6.08178e+06	4.80126e+06	5.56949e+06	5.06842e+06	2.77373e+06	2.52265e+06	2.49126e+06	2.21792e+06	P27824	Calnexin	CANX	-1.08521	3.33021e-05	Down
2.79935e+06	2.49428e+06	2.63687e+06	2.46413e+06	1.42447e+06	1.39184e+06	1.41131e+06	1.35818e+06	P40121	Macrophage-capping protein	CAPG	-0.872232	1.01596e-06	Down
42700.7	46509.1	44329.5	76327.3	28555	31827.2	25035.5	28158	O75808	Calpain-15	CAPN15	-0.679626	0.00664137	Down
464382	552651	734960	461051	1.17106e+06	1.06447e+06	993015	1.06799e+06	P17655	Calpain-2 catalytic subunit	CAPN2	1.06816	0.00100783	Up
67739.1	84935.8	66843.3	67437.5	142721	129844	128624	160543	O15484	Calpain-5	CAPN5	1.01175	0.000130888	Up
58294.5	46950.3	35656.2	67255.8	99225.7	99994.4	112989	101818	Q9Y6Q1	Calpain-6	CAPN6	0.939269	0.0120017	Up
64812.1	66915.6	62457.4	44115.9	135754	119280	110616	130798	Q9Y6W3	Calpain-7	CAPN7	0.974491	0.000444349	Up
6.36061e+06	4.07273e+06	6.51707e+06	6.71281e+06	2.03537e+06	1.75521e+06	1.86694e+06	1.48751e+06	Q14444	Caprin-1	CAPRIN1	-1.82996	0.000125201	Down
17166.7	32816.6	37346	51473.4	20451.2	20779.8	11515.1	14598.3	Q6IMN6	Caprin-2	CAPRIN2	-1.00131	0.0460348	Down
507829	629953	565860	513316	886815	746955	800184	825374	P47755	F-actin-capping protein subunit alpha-2	CAPZA2	0.591005	0.000752273	Up
8.1491e+06	6.52639e+06	8.80522e+06	9.09041e+06	3.09527e+06	3.14038e+06	2.95424e+06	2.32923e+06	Q9Y2V2	Calcium-regulated heat-stable protein 1	CARHSP1	-1.48676	5.26585e-05	Down
74561	81643.6	80587.3	47828	108812	157737	159477	171928	Q8IW45	ATP-dependent (S)-NAD(P)H-hydrate dehydratase	CARKD	1.03181	0.00370194	Up
301048	331085	371853	336070	667381	660084	616567	617821	Q86X55	Histone-arginine methyltransferase CARM1	CARM1	0.937686	1.01797e-05	Up
118734	179439	115553	100488	248763	236566	232090	312544	Q8N4J0	Carnosine N-methyltransferase	CARNMT1	1.05068	0.00245876	Up
401234	482313	443974	444648	861318	738847	753784	815679	P49589	Cysteine--tRNA ligase, cytoplasmic	CARS	0.820629	2.98392e-05	Up
105891	137997	127289	141098	212764	233488	220921	279052	Q9HA77	Probable cysteine--tRNA ligase, mitochondrial	CARS2	0.776443	0.000447025	Up
510769	312074	457906	391622	246221	208125	237649	157992	O15234	Protein CASC3	CASC3	-0.930347	0.0037136	Down
1.48199e+06	981727	1.33382e+06	1.33231e+06	476014	476365	486738	402435	Q6P4E1	Protein CASC4	CASC4	-1.48514	5.07239e-05	Down
137345	118771	150457	185819	68149.5	85417.3	90106.8	77389.8	Q8NG31	Protein CASC5	CASC5	-0.821916	0.00166739	Down
488177	387653	292939	92877.9	94386.6	117329	34524.1	65541.1	P31944	Caspase-14	CASP14	-2.08937	0.0264657	Down
25259.2	52650.1	28296.8	36452.1	78603.6	80674.9	71551.7	86851.3	P42575	Caspase-2	CASP2	1.29862	0.00243252	Up
190028	208694	137207	167191	336421	328426	323705	388256	Q14790	Caspase-8	CASP8	0.896211	0.000487891	Up
128706	86845.5	102462	101357	50848.4	51958.3	59132.8	42545.6	Q9UKL3	CASP8-associated protein 2	CASP8AP2	-0.987354	0.000506843	Down
4.3458e+06	2.24036e+06	3.8105e+06	4.14218e+06	818492	856652	815054	688636	P20810	Calpastatin	CAST	-2.28344	8.76107e-05	Down
5.95965e+06	3.91547e+06	6.44129e+06	6.44974e+06	1.3002e+06	1.39257e+06	1.37652e+06	1.01454e+06	Q03135	Caveolin-1	CAV1	-2.21191	4.19827e-05	Down
2.76946e+06	1.89435e+06	3.31101e+06	3.21587e+06	611777	655025	611680	588454	P51636	Caveolin-2	CAV2	-2.29047	2.68634e-05	Down
368669	220401	448014	474023	99876	98475.5	109916	72291.5	Q8N350	Voltage-dependent calcium channel beta subunit-associated regulatory protein	CBARP	-2.04171	0.000471552	Down
87907.4	115518	238190	215109	57454.9	45143.9	111125	15727.5	O43439	Protein CBFA2T2	CBFA2T2	-1.68819	0.0458698	Down
267328	112029	349351	253980	90074.2	86901.4	90895.7	75351.2	O75081	Protein CBFA2T3	CBFA2T3	-1.55858	0.00787329	Down
189406	125890	225693	338859	129066	88093.6	70420.3	48365.5	Q13191	E3 ubiquitin-protein ligase CBL-B	CBLB	-1.38885	0.0160934	Down
652801	421024	517304	532980	290643	331235	335794	253943	O75828	Carbonyl reductase [NADPH] 3	CBR3	-0.756077	0.00243952	Down
9.50878e+06	6.37402e+06	9.68774e+06	9.81547e+06	3.35009e+06	3.34241e+06	3.08067e+06	2.55486e+06	P83916	Chromobox protein homolog 1	CBX1	-1.57951	0.000140611	Down
1.26262e+07	1.00869e+07	1.14373e+07	1.16312e+07	6.19068e+06	6.03719e+06	6.2564e+06	5.51372e+06	Q13185	Chromobox protein homolog 3	CBX3	-0.915756	2.23694e-05	Down
3.44189e+06	2.61291e+06	3.43277e+06	3.55541e+06	1.55195e+06	1.3425e+06	1.43273e+06	1.19381e+06	P45973	Chromobox protein homolog 5	CBX5	-1.30868	8.01448e-05	Down
22142	22772.2	54492.9	36971.3	15234.5	3813.07	7004.92	13744.3	Q9P2K1	Coiled-coil and C2 domain-containing protein 2A	CC2D2A	-1.52572	0.0153685	Down
437675	476732	423980	378450	707809	633833	637669	678863	Q8N163	Cell cycle and apoptosis regulator protein 2	CCAR2	0.611561	0.000195875	Up
146346	182892	161040	164611	210046	256588	244915	294025	Q6YP21	Kynurenine--oxoglutarate transaminase 3	CCBL2	0.622931	0.00219283	Up
434861	225946	333894	300495	76365.5	85725.6	73115.1	68237.5	Q96A19	Coiled-coil domain-containing protein 102A	CCDC102A	-2.08541	5.99667e-05	Down
137087	226582	383434	402419	147766	98707.9	144904	129704	Q68D86	Coiled-coil domain-containing protein 102B	CCDC102B	-1.15147	0.0379536	Down
50289.9	80533.8	48635.1	37628.9	138308	116497	120982	123089	Q9NWR8	Calcium uniporter regulatory subunit MCUb, mitochondrial	CCDC109B	1.30289	0.00176031	Up
1.43527e+06	1.13331e+06	1.1949e+06	1.04214e+06	642556	656194	665947	550069	Q96NT0	Coiled-coil domain-containing protein 115	CCDC115	-0.842103	0.000210138	Down
722950	437622	736210	749636	119602	170674	180330	145615	Q8IWD4	Coiled-coil domain-containing protein 117	CCDC117	-2.20582	0.000101019	Down
2.42473e+06	1.1617e+06	2.08973e+06	2.21657e+06	415176	500265	475438	374955	Q8WUD4	Coiled-coil domain-containing protein 12	CCDC12	-2.27358	0.000180047	Down
7.20183e+06	4.17236e+06	7.46998e+06	7.2757e+06	2.33741e+06	1.94419e+06	1.96551e+06	1.50965e+06	Q96CT7	Coiled-coil domain-containing protein 124	CCDC124	-1.88869	0.000367639	Down
774794	434030	767006	814196	247323	195066	108328	138516	Q96EE4	Coiled-coil domain-containing protein 126	CCDC126	-2.2085	0.000945804	Down
980843	617177	861458	818772	315473	287878	308699	246539	Q6PK04	Coiled-coil domain-containing protein 137	CCDC137	-1.49388	9.48214e-05	Down
201186	72056	98420.7	166531	10527.9	26160.5	23506.7	18602.3	Q49A88	Coiled-coil domain-containing protein 14	CCDC14	-2.65354	0.000892242	Down
707903	407397	808539	1.03073e+06	227304	216018	222634	176991	A2RUR9	Coiled-coil domain-containing protein 144A	CCDC144A	-1.78954	0.00106627	Down
67491.2	59223.6	60859.2	37765.9	10361.3	34487.2	33164.2	28555.1	Q6ZUS6	Coiled-coil domain-containing protein 149	CCDC149	-0.960238	0.0384134	Down
691361	499723	493334	529599	216426	201813	217368	182875	Q8NCX0	Coiled-coil domain-containing protein 150	CCDC150	-1.29929	3.1165e-05	Down
6.63235e+06	7.73196e+06	6.66534e+06	7.04087e+06	1.16259e+07	1.03481e+07	1.05812e+07	1.03278e+07	A6NI56	Coiled-coil domain-containing protein 154	CCDC154	0.610698	8.37112e-05	Up
447328	438987	621142	630514	138146	321258	387343	196509	Q9P0B6	Coiled-coil domain-containing protein 167	CCDC167	-1.04517	0.0367446	Down
1.03017e+06	506379	884703	866597	212668	240413	237831	176407	Q6PII3	Coiled-coil domain-containing protein 174	CCDC174	-1.95883	0.000262832	Down
864415	498907	892352	899207	177656	192157	199946	160932	Q7Z3E2	Coiled-coil domain-containing protein 186	CCDC186	-2.24806	7.75052e-05	Down
132508	145886	106685	121369	196048	202413	197743	214382	O60826	Coiled-coil domain-containing protein 22	CCDC22	0.656441	0.000474741	Up
821912	505338	856405	950753	129821	126925	131692	94622.2	Q8IWP9	Coiled-coil domain-containing protein 28A	CCDC28A	-2.7086	2.60513e-05	Down
264078	142554	213495	226534	28211.3	83997.3	84186.9	74338.6	Q9BUN5	Coiled-coil domain-containing protein 28B	CCDC28B	-1.47461	0.00655545	Down
848754	444361	858881	915845	220206	228890	242281	183875	Q96MW1	Coiled-coil domain-containing protein 43	CCDC43	-1.9269	0.00050332	Down
1.58027e+06	980094	1.60528e+06	1.63382e+06	382515	390584	403795	319919	Q8IVM0	Coiled-coil domain-containing protein 50	CCDC50	-2.04282	5.91695e-05	Down
437315	434311	479066	362345	212805	209470	242690	205805	Q9Y3C0	WASH complex subunit CCDC53	CCDC53	-1.04552	6.91651e-05	Down
7.33499e+06	5.17239e+06	7.97702e+06	8.10413e+06	2.24528e+06	2.0933e+06	2.09572e+06	1.7576e+06	Q4VC31	Coiled-coil domain-containing protein 58	CCDC58	-1.86998	4.23451e-05	Down
685546	528121	642724	578015	307958	225352	263332	209211	Q9P031	Thyroid transcription factor 1-associated protein 26	CCDC59	-1.32078	0.000135432	Down
2.02534e+06	1.2956e+06	1.90716e+06	1.8412e+06	643028	584628	600549	504916	Q16204	Coiled-coil domain-containing protein 6	CCDC6	-1.66116	6.75919e-05	Down
70047.4	103016	106126	79170.2	37840.1	35573.6	40547.5	33935.3	Q6ZP65	Bicaudal D-related protein 1	CCDC64	-1.31129	0.00151461	Down
150632	135009	80879.1	125004	54838.1	51859.2	40947.9	9024.23	A1A5D9	Bicaudal D-related protein 2	CCDC64B	-1.48627	0.0258159	Down
115784	91663.6	82745.3	120909	45207.4	41640.7	50607.2	43409.1	A2RUB6	Coiled-coil domain-containing protein 66	CCDC66	-1.2271	0.001025	Down
102299	96233.3	91397.1	106445	58509.8	49433.8	77897.9	46175	Q9BR77	Coiled-coil domain-containing protein 77	CCDC77	-0.879093	0.00377891	Down
203233	129569	169408	155329	75110.1	91548.7	85912.2	85416.7	Q86UT8	Coiled-coil domain-containing protein 84	CCDC84	-0.922503	0.000686682	Down
460552	340280	681847	494789	139054	140367	203612	99754.6	Q15834	Coiled-coil domain-containing protein 85B	CCDC85B	-1.77358	0.000966447	Down
1.29594e+06	871793	1.35719e+06	1.40006e+06	300164	381688	372502	300933	A6NKD9	Coiled-coil domain-containing protein 85C	CCDC85C	-1.97809	5.94949e-05	Down
3.20473e+06	1.50487e+06	2.75206e+06	2.55846e+06	628173	575777	565341	432919	Q9H6F5	Coiled-coil domain-containing protein 86	CCDC86	-2.2184	0.000186105	Down
119439	86187.1	156436	176890	50761.5	54372.3	57767.8	49492.8	Q9P219	Protein Daple	CCDC88C	-1.39179	0.00152692	Down
1.19826e+06	638044	1.32201e+06	1.40314e+06	329525	312031	319018	249666	Q9Y3X0	Coiled-coil domain-containing protein 9	CCDC9	-1.99776	0.00053894	Down
462802	402415	432948	472870	214865	217946	221810	171462	Q9GZT6	Coiled-coil domain-containing protein 90B, mitochondrial	CCDC90B	-1.04936	3.66063e-05	Down
1.13639e+06	654559	1.27754e+06	1.29727e+06	212768	224938	236467	162311	Q7Z6B0	Coiled-coil domain-containing protein 91	CCDC91	-2.46335	0.000109076	Down
140412	137045	157675	130968	40719.1	36244.2	46974.8	47211.8	Q53HC0	Coiled-coil domain-containing protein 92	CCDC92	-1.66172	3.71108e-06	Down
60864.2	106785	63568.1	93795.5	201946	166686	174449	177285	Q567U6	Coiled-coil domain-containing protein 93	CCDC93	1.16038	0.00713373	Up
1.56998e+06	1.03483e+06	1.5537e+06	1.58692e+06	495273	461126	474670	392163	Q96F63	Coiled-coil domain-containing protein 97	CCDC97	-1.73898	6.55225e-05	Down
142552	90031.3	136073	165281	220063	215487	202112	208536	P14635	G2/mitotic-specific cyclin-B1	CCNB1	0.605822	0.0103288	Up
52972.1	54586.3	35175.8	30916.8	136927	142685	151016	180645	P24385	G1/S-specific cyclin-D1	CCND1	1.73635	0.00113389	Up
163355	212719	125983	78789.4	470792	403254	373651	410657	O95273	Cyclin-D1-binding protein 1	CCNDBP1	1.49212	0.00219986	Up
72153.9	99249.9	96606.3	81082.5	165901	164169	184075	192738	P51946	Cyclin-H	CCNH	0.9779	0.000158358	Up
145441	172850	142983	134882	278295	279714	278609	321097	O75909	Cyclin-K	CCNK	0.952909	4.59079e-05	Up
136892	191347	198482	174662	360897	333273	322858	366553	Q9UK58	Cyclin-L1	CCNL1	0.923409	0.000246861	Up
48350.1	52177.2	32353.1	24517	56523.9	70949	59305	73864.5	Q96S94	Cyclin-L2	CCNL2	0.690629	0.0478611	Up
236441	183506	233675	317793	75768.7	100293	92126.1	80412.1	O43303	Centriolar coiled-coil protein of 110 kDa	CCP110	-1.4461	0.00022896	Down
2.51237e+06	1.67465e+06	2.50964e+06	2.55704e+06	658272	685441	685479	523395	O14618	Copper chaperone for superoxide dismutase	CCS	-1.90204	4.32898e-05	Down
392545	251413	355120	347691	58783.6	94692.2	130058	94222.1	Q6IQ19	Centriole, cilia and spindle-associated protein	CCSAP	-1.89541	0.00048685	Down
1.23186e+06	639187	1.03743e+06	1.27918e+06	308088	346193	364705	286546	Q9C0I3	Serine-rich coiled-coil domain-containing protein 1	CCSER1	-1.79426	0.000523305	Down
291159	190275	270226	295415	52061.5	64366.6	65541.2	49900.4	Q9H7U1	Serine-rich coiled-coil domain-containing protein 2	CCSER2	-2.26955	2.03457e-05	Down
1.50726e+06	843771	1.0517e+06	1.15003e+06	451412	424040	404619	290827	Q4G0I0	Protein CCSMST1	CCSMST1	-1.40979	0.000491791	Down
1.14267e+06	1.43947e+06	1.24913e+06	1.16196e+06	2.29774e+06	1.98581e+06	1.99517e+06	2.10139e+06	P78371	T-complex protein 1 subunit beta	CCT2	0.764723	0.000163987	Up
993283	1.22344e+06	1.11397e+06	963073	1.784e+06	1.61651e+06	1.60541e+06	1.77144e+06	P49368	T-complex protein 1 subunit gamma	CCT3	0.68505	0.000305811	Up
884111	1.03167e+06	1.04015e+06	919595	1.57274e+06	1.47776e+06	1.43134e+06	1.57702e+06	P50991	T-complex protein 1 subunit delta	CCT4	0.644636	7.89516e-05	Up
812583	961402	914178	839993	1.50639e+06	1.34659e+06	1.39285e+06	1.4829e+06	Q99832	T-complex protein 1 subunit eta	CCT7	0.713149	4.59545e-05	Up
321074	273511	276202	298701	154549	183654	163875	149523	Q6YHK3	CD109 antigen	CD109	-0.85237	5.86962e-05	Down
248880	165823	122951	93987	49373.8	56212.8	19158.8	41906.5	Q04900	Sialomucin core protein 24	CD164	-1.66156	0.00567165	Down
3.76543e+06	2.18027e+06	3.32328e+06	3.45411e+06	669624	705025	733396	629074	Q5ZPR3	CD276 antigen	CD276	-2.30166	2.01402e-05	Down
3.63479e+06	2.25982e+06	3.46314e+06	3.60692e+06	584981	561470	596330	478379	Q9Y5K6	CD2-associated protein	CD2AP	-2.62455	8.32985e-06	Down
3.7762e+06	2.23563e+06	3.72979e+06	3.77005e+06	722217	729088	780842	677008	O95400	CD2 antigen cytoplasmic tail-binding protein 2	CD2BP2	-2.36951	2.77384e-05	Down
1.3641e+06	879100	980687	1.00727e+06	351969	361078	369860	272175	Q9NPF0	CD320 antigen	CD320	-1.47921	7.34867e-05	Down
306158	175286	392010	308512	96728	88622.4	84671.1	61265.3	P20138	Myeloid cell surface antigen CD33	CD33	-1.8266	0.000742339	Down
1.7377e+06	828985	1.29874e+06	1.25007e+06	347480	379757	335257	276333	O15446	DNA-directed RNA polymerase I subunit RPA34	CD3EAP	-1.90042	0.000218856	Down
1.93583e+06	1.13324e+06	2.19084e+06	2.03676e+06	564947	461820	466281	376191	P25942	Tumor necrosis factor receptor superfamily member 5	CD40	-2.09772	0.000233951	Down
3.70929e+06	2.1398e+06	3.77847e+06	3.75071e+06	894721	854719	898820	678550	P16070	CD44 antigen	CD44	-2.09228	0.000116378	Down
1.13709e+06	870068	1.2557e+06	1.35666e+06	261480	306481	353980	274919	P19256	Lymphocyte function-associated antigen 3	CD58	-2.04108	2.72411e-05	Down
1.77425e+07	1.06923e+07	1.72816e+07	1.78608e+07	4.0379e+06	4.36611e+06	4.07558e+06	2.86385e+06	P13987	CD59 glycoprotein	CD59	-2.10995	0.000105437	Down
2.6709e+06	1.64456e+06	1.82157e+06	2.19053e+06	1.27287e+06	1.14977e+06	1.12472e+06	962237	P08962	CD63 antigen	CD63	-0.818813	0.00258296	Down
481591	330875	405580	491194	116358	143354	137384	114888	P27701	CD82 antigen	CD82	-1.80585	3.18354e-05	Down
7.17092e+06	5.63962e+06	9.80347e+06	9.98004e+06	3.61099e+06	2.93535e+06	3.0246e+06	2.54983e+06	P21926	CD9 antigen	CD9	-1.50998	0.000752873	Down
1.85845e+06	1.1157e+06	1.65398e+06	1.74527e+06	382323	440038	452965	412636	P48960	CD97 antigen	CD97	-1.99515	3.65919e-05	Down
2.31671e+06	1.19626e+06	1.72962e+06	1.77359e+06	543394	367750	599525	478973	P14209	CD99 antigen	CD99	-1.77677	0.000347514	Down
318501	360237	326717	383705	82394.9	156428	246940	197757	Q8TCZ2	CD99 antigen-like protein 2	CD99L2	-0.955712	0.0175178	Down
3.19933e+06	2.25748e+06	3.00924e+06	2.97542e+06	1.13604e+06	1.20593e+06	1.14579e+06	1.14225e+06	P32320	Cytidine deaminase	CDA	-1.38715	2.78735e-05	Down
215557	313129	192400	181222	606400	526250	598989	608618	O75794	Cell division cycle protein 123 homolog	CDC123	1.56301	0.000261307	Up
95511.6	134258	111240	109476	193130	178326	189659	208205	Q13042	Cell division cycle protein 16 homolog	CDC16	0.794363	0.000412013	Up
53175.4	52090.7	66745.7	65451.7	174195	134973	150763	169439	Q12834	Cell division cycle protein 20 homolog	CDC20	1.43255	3.24201e-05	Up
207123	188845	264007	340303	92656	88038.5	104888	73820.4	P30307	M-phase inducer phosphatase 3	CDC25C	-1.38257	0.000553814	Down
2.03425e+06	1.24469e+06	1.91542e+06	1.78492e+06	406572	455492	497762	442995	Q8NHZ8	Anaphase-promoting complex subunit CDC26	CDC26	-2.04209	2.77797e-05	Down
64278.4	92395.7	88791.6	59510.7	174483	183947	175562	213626	P30260	Cell division cycle protein 27 homolog	CDC27	1.23184	0.00160186	Up
90057.7	104106	89269.8	99141.1	133178	139790	144926	155001	Q9Y5S2	Serine/threonine-protein kinase MRCK beta	CDC42BPB	0.589622	0.000175862	Up
57610.1	70095.5	54419.6	84745.4	108275	123506	122111	125135	Q6DT37	Serine/threonine-protein kinase MRCK gamma	CDC42BPG	0.943591	0.00132765	Up
800201	581060	886775	826408	217982	227532	227838	207147	Q00587	Cdc42 effector protein 1	CDC42EP1	-1.86833	1.32428e-05	Down
514531	473397	539152	685041	290917	252749	278805	243416	O14613	Cdc42 effector protein 2	CDC42EP2	-0.987154	0.000193095	Down
523289	295138	431237	592343	187880	202620	168429	150213	Q9UKI2	Cdc42 effector protein 3	CDC42EP3	-1.42166	0.00137173	Down
2.18556e+06	1.10952e+06	1.891e+06	1.94315e+06	373598	401867	407365	342700	Q9H3Q1	Cdc42 effector protein 4	CDC42EP4	-2.30577	6.9082e-05	Down
193527	84246.8	59804.8	91575.7	41083.6	37005.3	24723.3	37114.5	Q9NRR8	CDC42 small effector protein 1	CDC42SE1	-1.24619	0.00869132	Down
287441	234292	339434	243034	83006.2	112736	105254	94454.9	Q9NRR3	CDC42 small effector protein 2	CDC42SE2	-1.40939	8.01655e-05	Down
48157.8	47949.2	72240.8	43676.1	105541	97455.9	103887	122349	O75419	Cell division control protein 45 homolog	CDC45	1.12374	0.00103996	Up
145529	171628	138026	155022	302836	275892	266492	289643	Q6P1J9	Parafibromin	CDC73	0.912005	2.71263e-05	Up
535673	298731	592147	606120	145727	160300	159085	129622	Q69YH5	Cell division cycle-associated protein 2	CDCA2	-1.88754	0.000469003	Down
1.32463e+06	665894	1.43497e+06	1.44668e+06	217785	220418	289277	202969	Q99618	Cell division cycle-associated protein 3	CDCA3	-2.65479	0.000204769	Down
1.26761e+06	696142	1.16697e+06	1.31374e+06	432903	433154	434259	328565	Q96FF9	Sororin	CDCA5	-1.49114	0.000962834	Down
1.10201e+06	601161	1.17137e+06	1.23308e+06	334378	328743	338974	272117	Q53HL2	Borealin	CDCA8	-1.7775	0.000639287	Down
5.43256e+06	2.97126e+06	5.63815e+06	5.51529e+06	954146	925184	908312	766455	P12830	Cadherin-1	CDH1	-2.57798	4.93289e-05	Down
141503	151993	95735.9	178842	42834.6	66033.8	65508.8	65902.6	P55291	Cadherin-15	CDH15	-1.15925	0.00247167	Down
98766.9	72201.1	85215.4	132473	38137.3	20246.3	13752.7	41974.1	Q9UJ99	Cadherin-22	CDH22	-1.65593	0.00454017	Down
3.33363e+06	1.5919e+06	2.5969e+06	2.85773e+06	896008	860103	887368	659957	P22223	Cadherin-3	CDH3	-1.64221	0.000704216	Down
249905	333027	399054	289642	529766	644962	686831	802343	O14735	CDP-diacylglycerol--inositol 3-phosphatidyltransferase	CDIPT	1.09683	0.00132336	Up
364455	506299	498440	468365	837859	777540	776063	843981	P06493	Cyclin-dependent kinase 1	CDK1	0.740593	0.00036383	Up
72125.5	28283.6	70738.6	38140	139341	76055.1	92688.2	112938	Q15131	Cyclin-dependent kinase 10	CDK10	0.917306	0.0303913	Up
126144	78035.4	101840	147739	40350.4	67616.6	45929.1	54352.9	Q14004	Cyclin-dependent kinase 13	CDK13	-1.18487	0.00491692	Down
90706	72012.7	55325.4	47488.1	115863	135699	203083	237769	Q00537	Cyclin-dependent kinase 17	CDK17	1.4117	0.00515108	Up
125401	142539	140271	141614	288166	263645	260100	300228	P24941	Cyclin-dependent kinase 2	CDK2	0.96907	4.96111e-06	Up
965433	665321	670761	511150	235894	436546	344330	95700.6	O14519	Cyclin-dependent kinase 2-associated protein 1	CDK2AP1	-1.20333	0.0268568	Down
58612.4	81521.8	55591.8	79134	167063	195399	205061	237880	P11802	Cyclin-dependent kinase 4	CDK4	1.53964	0.000120822	Up
98439.4	118704	108254	95404.6	167368	154644	148862	174118	Q00535	Cyclin-dependent-like kinase 5	CDK5	0.639623	0.000415419	Up
134349	190351	127284	105300	200510	218460	226358	251037	Q96SZ6	CDK5 regulatory subunit-associated protein 1	CDK5RAP1	0.765674	0.00944398	Up
83623.2	84477.7	113475	96062.9	137657	139902	141111	169569	P50613	Cyclin-dependent kinase 7	CDK7	0.638314	0.00207084	Up
54003	66643.9	54182.9	42646.1	85192.9	128473	135220	118474	P49336	Cyclin-dependent kinase 8	CDK8	1.19069	0.00149554	Up
153379	189355	182921	171915	305481	285320	273296	347041	P50750	Cyclin-dependent kinase 9	CDK9	0.735519	0.000218552	Up
57485.2	85866.3	80120.5	79377.5	121513	133569	137608	147610	Q5VV42	Threonylcarbamoyladenosine tRNA methylthiotransferase	CDKAL1	0.765698	0.000984875	Up
1.36328e+06	988694	1.11034e+06	1.19232e+06	780713	718273	709745	648376	P38936	Cyclin-dependent kinase inhibitor 1	CDKN1A	-0.689292	0.000771004	Down
941181	515396	1.12217e+06	1.2046e+06	160477	157362	161764	123038	P46527	Cyclin-dependent kinase inhibitor 1B	CDKN1B	-2.69862	0.000119348	Down
594072	458211	738872	834286	128108	167481	172912	138448	P49918	Cyclin-dependent kinase inhibitor 1C	CDKN1C	-2.12335	7.23101e-05	Down
144810	109602	143119	163767	106285	82785.1	80604.9	84228.3	Q9NXV6	CDKN2A-interacting protein	CDKN2AIP	-0.785751	0.00502124	Down
1.87057e+06	1.20353e+06	1.9421e+06	1.86819e+06	623765	641987	649812	552139	Q96HQ2	CDKN2AIP N-terminal-like protein	CDKN2AIPNL	-1.56257	0.000150356	Down
277458	202472	338510	413711	44060.7	51931.2	89964.8	48529.4	P42773	Cyclin-dependent kinase 4 inhibitor C	CDKN2C	-2.61622	0.0002822	Down
337467	230260	439516	490753	128782	183567	181947	113513	P55273	Cyclin-dependent kinase 4 inhibitor D	CDKN2D	-1.32222	0.00536171	Down
182676	193114	174169	220825	78275.4	49254.5	117080	97260.7	Q49AH0	Cerebral dopamine neurotrophic factor	CDNF	-1.09816	0.00441019	Down
431174	283359	482627	518310	124029	159715	180242	132357	Q01850	Cerebellar degeneration-related protein 2	CDR2	-1.64556	0.000624387	Down
895061	532235	986804	1.00687e+06	245371	282877	294625	212926	Q86X02	Cerebellar degeneration-related protein 2-like	CDR2L	-1.83287	0.000421189	Down
80934.9	66798.3	96263.9	46050.6	117683	119477	107900	146109	Q92903	Phosphatidate cytidylyltransferase 1	CDS1	0.682868	0.0172727	Up
73730.3	102911	86618.6	75510.8	101110	138980	127357	141693	O95674	Phosphatidate cytidylyltransferase 2	CDS2	0.716106	0.0095923	Up
175910	124317	124592	135326	70433.5	82587.3	92242.1	75376	Q9H211	DNA replication factor Cdt1	CDT1	-0.718467	0.0015304	Down
4.50246e+06	2.11591e+06	4.13043e+06	3.79531e+06	1.19141e+06	965893	980737	815816	Q9UKY7	Protein CDV3 homolog	CDV3	-2.02556	0.00050392	Down
149292	183144	144651	130180	223876	244867	231051	243754	Q9Y232	Chromodomain Y-like protein	CDYL	0.691798	0.000964394	Up
2.65549e+06	652232	846868	631753	133436	61607.8	401769	49891	P13688	Carcinoembryonic antigen-related cell adhesion molecule 1	CEACAM1	-2.94223	0.00988304	Down
855361	489358	867566	773116	190495	197010	245415	172188	P17676	CCAAT/enhancer-binding protein beta	CEBPB	-2.07124	0.000155381	Down
175391	202839	167590	164125	284206	267915	271619	296318	Q03701	CCAAT/enhancer-binding protein zeta	CEBPZ	0.6965	0.000130448	Up
219445	129416	139934	175400	81748.5	79994.7	89074.8	67420.4	Q9BXF3	Cat eye syndrome critical region protein 2	CECR2	-0.963177	0.00163035	Down
307247	335221	285592	271768	515831	461743	459192	479841	Q9BXW7	Cat eye syndrome critical region protein 5	CECR5	0.667447	0.000113341	Up
127428	176827	137639	141145	297793	317024	304541	305798	Q92879	CUGBP Elav-like family member 1	CELF1	1.13047	4.43839e-05	Up
28634.9	99005	67373.5	92198.1	209675	188100	177460	228996	O95319	CUGBP Elav-like family member 2	CELF2	1.31775	0.00812254	Up
127602	121144	71183.2	93463.6	57723.7	55113.5	64559.6	69220.8	Q9HCU4	Cadherin EGF LAG seven-pass G-type receptor 2	CELSR2	-0.811472	0.0138392	Down
148764	46268.8	45365.5	73736.6	272358	316149	314395	262719	Q8N111	Cell cycle exit and neuronal differentiation protein 1	CEND1	2.28965	0.00228101	Up
91752.6	63161.2	47679	74138.4	115686	126655	110783	142602	P07199	Major centromere autoantigen B	CENPB	0.819712	0.00654426	Up
269609	215514	364450	420610	83648.7	99122.6	106909	95401.8	Q03188	Centromere protein C	CENPC	-1.70467	0.00249693	Down
427120	257999	499219	511741	127172	152767	154167	117215	P49454	Centromere protein F	CENPF	-1.72643	0.00072691	Down
174955	114179	168054	189916	54812.2	81428.6	70820	60911.5	Q9HC77	Centromere protein J	CENPJ	-1.38065	0.000851679	Down
787334	566379	819924	797385	229245	219780	212457	171666	Q9BS16	Centromere protein K	CENPK	-1.87433	2.36567e-05	Down
271737	168963	278887	286662	64545.9	66256.3	77338.3	63983.7	Q7L2Z9	Centromere protein Q	CENPQ	-2.07368	7.06508e-05	Down
376714	328058	372584	373404	87977.8	135154	121270	123618	Q96BT3	Centromere protein T	CENPT	-1.60703	2.62583e-05	Down
353842	194478	328243	300016	78316.7	91926.2	82787.8	74546.4	Q71F23	Centromere protein U	CENPU	-1.96336	0.000112426	Down
362814	626122	385460	385410	956555	927877	759148	940512	O60308	Centrosomal protein of 104 kDa	CEP104	1.27724	0.00182124	Up
300286	213361	223848	238402	69082	94567.6	91790.6	61920.2	Q8N8E3	Centrosomal protein of 112 kDa	CEP112	-1.52275	0.000123355	Down
510829	313711	641087	626783	82535.9	101627	103385	71329.4	Q6ZU80	Centrosomal protein of 128 kDa	CEP128	-2.62695	9.13273e-05	Down
551895	459661	402593	419502	237252	242111	256544	205195	Q9UPN4	Centrosomal protein of 131 kDa	CEP131	-0.875013	0.000229345	Down
250194	225678	213443	196991	106870	135814	141514	105771	Q66GS9	Centrosomal protein of 135 kDa	CEP135	-0.855536	0.000632685	Down
166296	79127.8	170690	127771	48763.4	36834.4	36406.4	38469.5	Q5TB80	Centrosomal protein of 162 kDa	CEP162	-1.96535	0.000812117	Down
1.0667e+06	688515	1.1358e+06	1.15331e+06	255313	264777	272031	221761	Q5SW79	Centrosomal protein of 170 kDa	CEP170	-2.08231	4.46743e-05	Down
700331	431388	585432	653872	186582	194355	204959	160623	Q9Y4F5	Centrosomal protein of 170 kDa protein B	CEP170B	-1.7019	7.32783e-05	Down
228613	82735	146351	149411	59087.7	42776.7	30957.8	51055	Q96L14	Cep170-like protein	CEP170P1	-1.65629	0.00359177	Down
283670	175480	275905	353496	65981	60872.8	62319.1	59070.4	Q8TEP8	Centrosomal protein of 192 kDa	CEP192	-2.18342	6.75167e-05	Down
79416.9	63214.8	78970.4	88003.1	22104.9	39302.6	42145.4	34272.5	Q9BV73	Centrosome-associated protein CEP250	CEP250	-1.10617	0.00206904	Down
52825	48141.9	71992.6	106072	19959.1	21848.7	16620.7	25395.8	Q9C0D2	Centrosomal protein of 295 kDa	CEP295	-1.57798	0.00110246	Down
444684	282658	440912	456469	72048.5	78386.5	83329	66869.7	Q5VT06	Centrosome-associated protein 350	CEP350	-2.55751	1.06235e-05	Down
128734	177170	155195	200591	75992.4	98832.3	105086	85260.4	Q9C0F1	Centrosomal protein of 44 kDa	CEP44	-0.852339	0.0026666	Down
646760	460547	629988	599239	217320	234216	256136	195806	Q53EZ4	Centrosomal protein of 55 kDa	CEP55	-1.44484	6.49401e-05	Down
415309	257252	296150	291296	86626.8	106400	99264.2	88574.2	Q76N32	Centrosomal protein of 68 kDa	CEP68	-1.64497	4.55043e-05	Down
19392.2	49789.8	27116.5	34614.1	47424	49162.5	54814.7	62295.4	Q9P209	Centrosomal protein of 72 kDa	CEP72	0.752209	0.0401084	Up
232238	195352	185037	183057	46877.9	81059.8	92671.1	84121.5	Q9Y592	Centrosomal protein of 83 kDa	CEP83	-1.20343	0.000927779	Down
138463	103179	50688	66354.7	21168.3	16265.1	22380	13644.5	Q5SZL2	Centrosomal protein of 85 kDa-like	CEP85L	-2.17917	0.00090649	Down
233099	250272	172313	137188	313897	345706	292232	394640	Q9Y6K0	Choline/ethanolaminephosphotransferase 1	CEPT1	0.702209	0.0115186	Up
189850	240568	168465	205991	414317	423237	407777	564440	Q96G23	Ceramide synthase 2	CERS2	1.08126	0.000284591	Up
100253	89001.2	60138.7	34648.3	276494	154152	187214	190597	Q8N5B7	Ceramide synthase 5	CERS5	1.341	0.00637834	Up
197550	224066	198042	135539	378723	329350	331243	368985	Q6ZMG9	Ceramide synthase 6	CERS6	0.82381	0.00143456	Up
2.47006e+06	1.37267e+06	2.82962e+06	2.51674e+06	530055	615850	631789	436960	P41208	Centrin-2	CETN2	-2.12162	0.000265614	Down
1.32132e+06	816767	1.49236e+06	1.5742e+06	335780	448397	421752	309560	O15182	Centrin-3	CETN3	-1.89308	0.000428751	Down
105326	138051	135435	143941	250433	276483	265825	304972	Q9Y6A4	Cilia- and flagella-associated protein 20	CFAP20	0.987642	9.80886e-05	Up
1.06429e+06	710733	1.16371e+06	1.15998e+06	345784	355178	366584	290066	Q96G28	Cilia- and flagella-associated protein 36	CFAP36	-1.66593	0.000147365	Down
527788	334663	504884	658438	73500.5	159501	141901	106243	Q9C0B2	Cilia- and flagella-associated protein 74	CFAP74	-2.05713	0.000626899	Down
688084	378901	571495	630337	123668	134800	147601	100659	Q9P2B7	Cilia- and flagella-associated protein 97	CFAP97	-2.21718	7.47133e-05	Down
2.44387e+06	1.30674e+06	2.6316e+06	2.6588e+06	383821	353100	353055	281770	Q9UEE9	Craniofacial development protein 1	CFDP1	-2.84548	5.4191e-05	Down
106586	80687	115220	262908	45200	53298.7	26293.9	27737.2	P05156	Complement factor I	CFI	-1.60457	0.00678884	Down
3.07719e+06	2.06554e+06	3.23217e+06	2.9902e+06	999868	973775	969432	791078	Q9UFW8	CGG triplet repeat-binding protein 1	CGGBP1	-1.64263	7.75778e-05	Down
1.34376e+06	766605	1.46255e+06	1.46165e+06	347100	356489	361355	271039	Q9P2M7	Cingulin	CGN	-1.99541	0.00025907	Down
169877	115358	132668	199411	43336.4	44969.6	56463.5	46480.5	Q0VF96	Cingulin-like protein 1	CGNL1	-1.7261	0.000146528	Down
863175	335888	610788	622024	115542	81833	73689.1	54295.2	Q99674	Cell growth regulator with EF hand domain protein 1	CGREF1	-2.98677	0.000210579	Down
67948.7	25977.2	43297.4	37304.2	17216.2	10722.7	20110.3	28693.8	Q9BUX1	Glutathione-specific gamma-glutamylcyclotransferase 1	CHAC1	-1.11061	0.0279686	Down
165566	178214	154624	132237	274818	282541	286043	315441	Q8WUX2	Putative glutathione-specific gamma-glutamylcyclotransferase 2	CHAC2	0.828446	0.000126168	Up
1.10309e+06	691036	1.11766e+06	1.0445e+06	299081	298323	305571	249951	Q13111	Chromatin assembly factor 1 subunit A	CHAF1A	-1.84594	6.2942e-05	Down
85520.5	96019.2	102771	105122	180741	161315	174348	177527	Q13112	Chromatin assembly factor 1 subunit B	CHAF1B	0.823819	3.33825e-05	Up
1.59126e+06	1.17984e+06	1.29472e+06	1.43742e+06	559440	529426	533930	448930	Q96BP2	Coiled-coil-helix-coiled-coil-helix domain-containing protein 1	CHCHD1	-1.36141	1.951e-05	Down
1.13252e+07	8.70338e+06	1.33198e+07	1.50056e+07	2.90441e+06	3.00048e+06	3.00826e+06	2.87446e+06	Q8WYQ3	Coiled-coil-helix-coiled-coil-helix domain-containing protein 10, mitochondrial	CHCHD10	-2.06131	0.00121166	Down
3.54887e+06	1.80274e+06	2.95116e+06	3.27909e+06	560465	543400	582424	435207	Q9Y6H1	Coiled-coil-helix-coiled-coil-helix domain-containing protein 2	CHCHD2	-2.49673	5.48798e-05	Down
3.17166e+06	2.06262e+06	2.7915e+06	2.79995e+06	925002	839582	833995	653754	Q9NX63	MICOS complex subunit MIC19	CHCHD3	-1.74029	5.21334e-05	Down
1.15062e+06	581376	889323	901022	190811	216947	235777	146691	Q8N4Q1	Mitochondrial intermembrane space import and assembly protein 40	CHCHD4	-2.13445	0.000151577	Down
1.25601e+06	715944	797633	879084	166810	186430	203050	155439	Q9BSY4	Coiled-coil-helix-coiled-coil-helix domain-containing protein 5	CHCHD5	-2.24692	2.09631e-05	Down
1.64521e+06	944361	1.35369e+06	1.41213e+06	370045	336044	350917	284834	Q9BRQ6	MICOS complex subunit MIC25	CHCHD6	-2.0094	4.38506e-05	Down
411646	157925	208434	196043	120539	110599	108534	106541	Q9BUK0	Coiled-coil-helix-coiled-coil-helix domain-containing protein 7	CHCHD7	-0.884248	0.0143725	Down
87391.7	95467.1	85245.1	91748.8	134952	139589	145433	153173	O14646	Chromodomain-helicase-DNA-binding protein 1	CHD1	0.669981	1.59393e-05	Up
92889.2	77900.5	77957	74996	141629	142088	132518	140221	O14647	Chromodomain-helicase-DNA-binding protein 2	CHD2	0.854697	3.81941e-05	Up
244140	295034	263612	232798	427296	407567	411524	431188	Q14839	Chromodomain-helicase-DNA-binding protein 4	CHD4	0.724239	9.98327e-05	Up
84385.6	60671.8	89414.3	125388	45039	51915.4	40519.5	42596.6	Q9P2D1	Chromodomain-helicase-DNA-binding protein 7	CHD7	-0.98784	0.00568111	Down
94072.1	107777	149246	137222	36187.2	47212.9	53164.7	34031.8	Q3L8U1	Chromodomain-helicase-DNA-binding protein 9	CHD9	-1.55465	0.000428207	Down
95499.7	88087.5	80354.8	67291.3	284922	265527	287719	315234	O14757	Serine/threonine-protein kinase Chk1	CHEK1	1.76537	5.30888e-06	Up
83834.3	110675	77138.1	72186.7	153504	161267	143434	163296	O96017	Serine/threonine-protein kinase Chk2	CHEK2	0.96749	0.000854979	Up
73147	41861.2	80284.5	117356	89227.8	184016	180975	205184	Q9BWS9	Chitinase domain-containing protein 1	CHID1	1.25027	0.0370757	Up
38751.4	82060.1	57410.1	58109.8	182650	150642	140717	171943	P35790	Choline kinase alpha	CHKA	1.48154	0.000752491	Up
11370.8	42059.5	43547.9	49426.6	87642.5	83484.3	84169.4	81718.3	Q9Y259	Choline/ethanolamine kinase	CHKB	0.969678	0.0305491	Up
1.46241e+06	1.11721e+06	1.46644e+06	1.29888e+06	597111	631969	610294	447907	Q9HD42	Charged multivesicular body protein 1a	CHMP1A	-1.19343	0.000160646	Down
262302	224241	307419	295780	173522	180407	174133	176783	Q9UQN3	Charged multivesicular body protein 2b	CHMP2B	-0.669354	0.00853712	Down
191843	192054	143897	139599	328085	299169	293470	261492	Q9Y3E7	Charged multivesicular body protein 3	CHMP3	0.819807	0.00281709	Up
1.75086e+06	1.03689e+06	1.85488e+06	1.98244e+06	513416	433842	451356	378084	Q9BY43	Charged multivesicular body protein 4a	CHMP4A	-2.02622	0.000200883	Down
3.25331e+06	1.75542e+06	3.8181e+06	3.30044e+06	723246	679793	768959	575490	Q9H444	Charged multivesicular body protein 4b	CHMP4B	-2.22376	0.00021779	Down
693131	383193	663324	584330	110466	180484	171113	133364	Q96CF2	Charged multivesicular body protein 4c	CHMP4C	-2.03481	0.000258293	Down
3.19494e+06	2.20854e+06	3.54842e+06	3.79935e+06	890262	801149	844356	680910	Q9NZZ3	Charged multivesicular body protein 5	CHMP5	-2.03494	5.29533e-05	Down
1.25756e+06	885302	1.22008e+06	1.15409e+06	464015	409563	413576	336342	Q96FZ7	Charged multivesicular body protein 6	CHMP6	-1.52822	6.53737e-05	Down
1.98741e+06	1.43261e+06	2.0181e+06	1.77673e+06	743017	703168	712696	631249	Q99653	Calcineurin B homologous protein 1	CHP1	-1.41064	3.49994e-05	Down
56184.2	88484.1	77682.2	62420	154612	150953	169576	186962	Q8IZ52	Chondroitin sulfate synthase 2	CHPF	1.21035	0.000287524	Up
3.22316e+06	3.46486e+06	3.39713e+06	3.21129e+06	2.28071e+06	2.18186e+06	2.18189e+06	2.15165e+06	Q9NRG0	Chromatin accessibility complex protein 1	CHRAC1	-0.601326	1.84497e-06	Down
20324.8	72494.8	45678.5	53743.9	153454	164886	151504	194552	P30926	Neuronal acetylcholine receptor subunit beta-4	CHRNB4	1.67893	0.00301905	Up
56499.2	53767.3	50865.6	68443.9	73553.5	91150.1	87290.3	85470.5	Q8WVB6	Chromosome transmission fidelity protein 18 homolog	CHTF18	0.647781	0.00276354	Up
1.00651e+06	787698	847799	1.08071e+06	431616	389399	430192	307854	P0CG12	Decreased expression in renal and prostate cancer protein	DERPC	-1.17791	0.000195043	Down
45501.6	96255.3	87275.1	62471.4	146184	88846.6	126066	115538	P0CG13	Chromosome transmission fidelity protein 8 homolog	CHTF8	0.690123	0.0413218	Up
926910	404158	757337	767266	212098	187111	186369	164828	Q9Y3Y2	Chromatin target of PRMT1 protein	CHTOP	-2.02933	0.000460915	Down
71152.9	97053	79066.4	67942.2	179171	168621	150483	169635	O15111	Inhibitor of nuclear factor kappa-B kinase subunit alpha	CHUK	1.17104	0.000128652	Up
206274	331183	208316	163509	368848	344971	414279	404245	Q8WUH1	Protein Churchill	CHURC1	0.898957	0.0113736	Up
334837	427323	355456	269001	579863	503192	518037	529503	O76071	Probable cytosolic iron-sulfur protein assembly protein CIAO1	CIAO1	0.601723	0.00452907	Up
3.7577e+06	2.45629e+06	3.86112e+06	3.477e+06	971513	949997	971663	794592	Q6FI81	Anamorsin	CIAPIN1	-1.91269	3.04208e-05	Down
1.09084e+06	784966	1.05015e+06	1.13026e+06	296632	312827	314831	237201	Q99828	Calcium and integrin-binding protein 1	CIB1	-1.81267	2.37434e-05	Down
441892	388231	418504	424949	174859	174071	168232	159770	Q96RK0	Protein capicua homolog	CIC	-1.30103	1.92373e-07	Down
505629	286281	381998	342244	100058	97022.2	125992	63147.8	Q86X95	Corepressor interacting with RBPJ 1	CIR1	-1.87769	0.000322877	Down
1.87266e+06	1.2358e+06	2.126e+06	2.00791e+06	624927	634123	704401	506839	Q14011	Cold-inducible RNA-binding protein	CIRBP	-1.62393	0.000285099	Down
7.46089e+06	5.06318e+06	8.81102e+06	8.61145e+06	2.01642e+06	1.99329e+06	2.10235e+06	1.7291e+06	Q8N5K1	CDGSH iron-sulfur domain-containing protein 2	CISD2	-2.00301	6.59016e-05	Down
285350	195229	176093	180405	105569	107763	105286	105643	Q9ULV3	Cip1-interacting zinc finger protein	CIZ1	-0.830637	0.00108266	Down
298132	194350	283162	308430	136142	142653	134219	108200	Q8WWK9	Cytoskeleton-associated protein 2	CKAP2	-1.10438	0.0011016	Down
92676.1	63162.7	91258.7	99842.1	16465.4	39178.3	33514.2	37038.6	Q8IYA6	Cytoskeleton-associated protein 2-like	CKAP2L	-1.38242	0.00354272	Down
6.39724e+06	3.70046e+06	6.90364e+06	7.06641e+06	1.34215e+06	1.30463e+06	1.37057e+06	1.12034e+06	Q07065	Cytoskeleton-associated protein 4	CKAP4	-2.32921	7.78227e-05	Down
231401	284427	235124	215278	406260	402438	396036	400151	Q14008	Cytoskeleton-associated protein 5	CKAP5	0.782706	0.000136697	Up
4.60362e+06	4.14006e+06	5.74494e+06	5.73562e+06	2.58867e+06	2.55184e+06	2.72557e+06	2.2417e+06	P61024	Cyclin-dependent kinases regulatory subunit 1	CKS1B	-1.00815	0.000297291	Down
47421.6	51072.3	42163.7	40484.5	64571.2	73674.4	68569.8	73877.4	O75122	CLIP-associating protein 2	CLASP2	0.667037	0.000401343	Up
937981	553524	694942	776494	250129	291176	279526	216228	Q8N2M8	CLK4-associating serine/arginine rich protein	CLASRP	-1.4741	0.000194292	Down
446638	149749	313700	270170	56910.9	47556.8	46044.6	29432.4	Q9Y6N3	Calcium-activated chloride channel regulator family member 3	CLCA3P	-2.64105	0.000470645	Down
77961.6	94193.5	72783.9	79980.1	105444	144180	137868	133101	O15551	Claudin-3	CLDN3	0.778732	0.00184421	Up
199299	248525	182643	202812	79429.3	82990.5	91004.2	73320.6	O14967	Calmegin	CLGN	-1.30787	2.26568e-05	Down
967747	830738	716543	808030	320125	345772	367801	322832	O95833	Chloride intracellular channel protein 3	CLIC3	-1.29339	1.41493e-05	Down
5.83404e+06	3.98198e+06	6.75238e+06	6.70031e+06	1.59211e+06	1.53093e+06	1.60408e+06	1.2029e+06	Q14677	Clathrin interactor 1	CLINT1	-2.00486	7.46015e-05	Down
1.26151e+06	792866	1.33663e+06	1.33626e+06	314698	325891	334207	265191	P30622	CAP-Gly domain-containing linker protein 1	CLIP1	-2.0198	7.09157e-05	Down
994846	664741	995810	939613	193098	226907	232808	186828	Q9UDT6	CAP-Gly domain-containing linker protein 2	CLIP2	-2.20346	1.3242e-05	Down
44937.6	63600.6	59753.8	10920.3	125997	107988	114223	90532.9	P49760	Dual specificity protein kinase CLK2	CLK2	1.08578	0.0418299	Up
129255	133325	154567	133425	334326	292245	276695	279169	P49761	Dual specificity protein kinase CLK3	CLK3	1.09904	1.35038e-05	Up
2.90525e+06	2.01999e+06	2.91675e+06	2.75635e+06	889060	775145	746645	730247	P54105	Methylosome subunit pICln	CLNS1A	-1.89544	1.75947e-05	Down
98573	164734	132488	96093.6	339938	313455	305515	331781	Q92989	Polyribonucleotide 5'-hydroxyl-kinase Clp1	CLP1	1.48156	0.00373814	Up
165311	200288	172184	174708	357721	357876	359515	391500	Q9H078	Caseinolytic peptidase B protein homolog	CLPB	1.04827	4.83975e-06	Up
243786	292355	296179	254402	372268	417566	415865	430857	Q16740	ATP-dependent Clp protease proteolytic subunit, mitochondrial	CLPP	0.60816	0.000413331	Up
230723	204674	230796	167635	410813	362178	346203	427552	O96005	Cleft lip and palate transmembrane protein 1	CLPTM1	0.828118	0.000468258	Up
83416.6	107924	72492.9	144873	215582	221345	222369	244951	Q96KA5	Cleft lip and palate transmembrane protein 1-like protein	CLPTM1L	1.21348	0.010815	Up
124035	91407.5	96236.2	141020	55607.1	66688.5	81271.5	72920	Q9HAW4	Claspin	CLSPN	-0.657894	0.00982542	Down
113807	100204	126207	117089	78706.8	58174.4	74364.7	52916.6	O94985	Calsyntenin-1	CLSTN1	-0.800822	0.00479843	Down
112585	113910	73570.7	91039.6	70458.5	61847.9	85735.4	61937.5	Q9BQT9	Calsyntenin-3	CLSTN3	-0.621053	0.0438545	Down
1.51935e+07	9.26017e+06	1.98986e+07	1.97126e+07	5.46481e+06	4.21662e+06	4.50102e+06	3.37778e+06	P09496	Clathrin light chain A	CLTA	-2.00147	0.000828942	Down
5.82147e+06	3.26359e+06	7.05982e+06	6.66134e+06	1.81519e+06	1.44871e+06	1.47225e+06	1.22247e+06	P09497	Clathrin light chain B	CLTB	-2.09543	0.000518887	Down
560858	739109	749242	701651	1.35478e+06	1.12094e+06	1.11369e+06	1.21978e+06	Q00610	Clathrin heavy chain 1	CLTC	0.70012	0.00045707	Up
117865	89451.4	133469	116186	149218	215136	177548	379753	P53675	Clathrin heavy chain 2	CLTCL1	0.74655	0.0259053	Up
949712	654477	1.18801e+06	1.24636e+06	228128	234467	240622	201370	P10909	Clusterin	CLU	-2.20825	7.07674e-05	Down
354038	426928	330589	326272	553237	494253	518681	553179	O75153	Clustered mitochondria protein homolog	CLUH	0.646727	0.00115374	Up
70573.8	118041	99974	87569.1	177624	203425	185631	230745	Q8NFW8	N-acylneuraminate cytidylyltransferase	CMAS	1.05276	0.000807755	Up
213908	279691	262380	205716	377855	394934	352521	384558	Q96DG6	Carboxymethylenebutenolidase homolog	CMBL	0.67874	0.00599872	Up
185977	248268	351344	288019	133532	135353	150284	124104	Q7Z7K0	COX assembly mitochondrial protein homolog	CMC1	-0.996018	0.00330482	Down
3.42722e+06	2.93968e+06	5.09267e+06	4.95294e+06	1.37801e+06	1.18555e+06	1.43682e+06	1.06174e+06	Q9NRP2	COX assembly mitochondrial protein 2 homolog	CMC2	-1.70883	0.00104416	Down
599347	347751	585631	557574	146817	146570	153297	113607	P56277	Cx9C motif-containing protein 4	CMC4	-1.96221	0.000111656	Down
2.00425e+06	1.65945e+06	1.79556e+06	1.81746e+06	989779	831592	855136	817947	P30085	UMP-CMP kinase	CMPK1	-1.09898	1.53211e-05	Down
153780	205999	185257	139174	411976	369015	384200	427615	Q9BQ75	Protein CMSS1	CMSS1	1.23165	0.00101531	Up
135606	177956	165820	141959	300223	269158	272728	279155	Q8N1G2	Cap-specific mRNA (nucleoside-2'-O-)-methyltransferase 1	CMTR1	0.842469	0.00113892	Up
31937.3	51663.5	67623	59474.5	100900	111456	108687	129318	Q8IYT2	Cap-specific mRNA (nucleoside-2'-O-)-methyltransferase 2	CMTR2	0.986088	0.00365639	Up
1.58015e+06	946297	1.3906e+06	1.47938e+06	465544	424485	522311	419220	P62633	Cellular nucleic acid-binding protein	CNBP	-1.68912	0.000147575	Down
265471	300446	219939	228825	378544	379160	370404	439336	Q96KP4	Cytosolic non-specific dipeptidase	CNDP2	0.616256	0.001674	Up
245679	364550	364613	246963	741842	549562	546172	680650	Q9P003	Protein cornichon homolog 4	CNIH4	1.00845	0.00257048	Up
5.07589e+06	3.24415e+06	4.88835e+06	4.46633e+06	852672	829730	855886	757324	Q99439	Calponin-2	CNN2	-2.47517	4.12137e-06	Down
2.81155e+06	1.84731e+06	2.45812e+06	2.28973e+06	1.14214e+06	973813	968737	809675	Q15417	Calponin-3	CNN3	-1.28932	0.000232357	Down
63905.9	68030.9	56728	55193.2	106820	127201	100869	135878	Q8NE01	Metal transporter CNNM3	CNNM3	0.956006	0.000270632	Up
47244.1	67837.5	60446.1	45293.3	135078	131884	120736	118077	Q6P4Q7	Metal transporter CNNM4	CNNM4	1.23008	0.00171408	Up
126160	172229	140095	135962	265762	240694	243172	280441	A5YKK6	CCR4-NOT transcription complex subunit 1	CNOT1	0.882516	0.00024317	Up
88513.4	152396	94412.1	98188.3	171201	159558	175023	187627	Q9H9A5	CCR4-NOT transcription complex subunit 10	CNOT10	0.846093	0.00850482	Up
99787.6	136318	119358	95038	209101	197394	201361	233238	Q9UKZ1	CCR4-NOT transcription complex subunit 11	CNOT11	0.905358	0.000440782	Up
788103	587892	1.02287e+06	1.26258e+06	295497	280461	281367	276323	O75175	CCR4-NOT transcription complex subunit 3	CNOT3	-1.68857	0.00611969	Down
40627.3	54238.4	54691.1	37726.9	151767	110305	87752.2	106501	Q96LI5	CCR4-NOT transcription complex subunit 6-like	CNOT6L	1.19245	0.0010192	Up
156261	179792	154220	115863	192041	239477	243094	273209	Q9UIV1	CCR4-NOT transcription complex subunit 7	CNOT7	0.636235	0.00867842	Up
216199	274985	255215	231004	448578	419244	432241	439011	P09543	2',3'-cyclic-nucleotide 3'-phosphodiesterase	CNP	0.841488	0.000989498	Up
7.83042e+06	4.65829e+06	8.531e+06	9.23172e+06	1.62644e+06	1.70911e+06	1.79917e+06	1.51331e+06	Q9Y2B0	Protein canopy homolog 2	CNPY2	-2.2943	8.46993e-05	Down
3.18561e+06	2.09464e+06	3.65945e+06	4.19948e+06	919042	966954	1.00405e+06	800807	Q9BT09	Protein canopy homolog 3	CNPY3	-1.85974	0.000227075	Down
1.14764e+06	770453	1.23833e+06	1.14656e+06	279283	269841	326112	271415	Q8N129	Protein canopy homolog 4	CNPY4	-2.05866	2.93697e-05	Down
185304	150229	201171	253017	68290.7	88758.6	92475.3	75141.9	Q6PJW8	Consortin	CNST	-1.23756	0.00049158	Down
114399	85725.2	93632.5	94892.9	31723.6	34611.5	31765.8	30373.2	Q9UHC6	Contactin-associated protein-like 2	CNTNAP2	-1.57017	3.0837e-06	Down
197367	123925	262500	242318	24242.8	54841.6	55393.7	40268.1	Q7Z7A1	Centriolin	CNTRL	-2.20881	0.0008852	Down
713205	407405	666279	644151	121883	132798	132483	105585	Q8N137	Centrobin	CNTROB	-2.36506	2.74037e-05	Down
86844.1	46945.8	94298.9	46230.4	107682	113630	113210	138608	Q9GZY4	Cytochrome c oxidase assembly factor 1 homolog	COA1	0.761704	0.0486746	Up
3.0092e+06	1.49288e+06	1.9918e+06	2.11256e+06	498638	472703	501395	446061	Q9NYJ1	Cytochrome c oxidase assembly factor 4 homolog, mitochondrial	COA4	-2.07911	5.6616e-05	Down
257574	190606	144152	107772	57927.3	74080.8	97216.6	73956.3	Q86WW8	Cytochrome c oxidase assembly factor 5	COA5	-1.17716	0.00966669	Down
1.77715e+06	884583	1.45585e+06	1.53176e+06	372196	384392	369163	301074	Q5JTJ3	Cytochrome c oxidase assembly factor 6 homolog	COA6	-2.01075	0.000159283	Down
2.25493e+06	1.56773e+06	2.62102e+06	2.4489e+06	748481	675734	709557	574063	Q96BR5	Cytochrome c oxidase assembly factor 7	COA7	-1.76365	9.40875e-05	Down
115658	138703	126223	124878	289116	258222	241456	284333	Q13057	Bifunctional coenzyme A synthase	COASY	1.1115	1.0963e-05	Up
165520	109561	109211	145893	31162.5	68234.7	62121.6	45861.6	O75128	Protein cordon-bleu	COBL	-1.24226	0.00330484	Down
156557	89802.2	142615	129291	54863.8	32697.7	43787.4	34536.6	Q53SF7	Cordon-bleu protein-like 1	COBLL1	-1.79558	0.000535195	Down
124751	151704	107744	109468	242415	241955	241897	272113	Q8WTW3	Conserved oligomeric Golgi complex subunit 1	COG1	1.04825	0.000150315	Up
89957.2	120675	111313	92014	206431	195639	197174	215994	Q14746	Conserved oligomeric Golgi complex subunit 2	COG2	0.98914	0.00131676	Up
106888	160560	121704	111395	182752	212722	214610	238521	Q9H9E3	Conserved oligomeric Golgi complex subunit 4	COG4	0.874415	0.00238392	Up
134463	137724	105481	107238	187388	211756	208142	229265	Q9UP83	Conserved oligomeric Golgi complex subunit 5	COG5	0.796812	0.00132375	Up
133080	161909	126451	147146	207113	206153	219101	225325	Q9Y2V7	Conserved oligomeric Golgi complex subunit 6	COG6	0.604987	0.00041278	Up
119455	149655	116676	107492	200318	218475	213473	243364	P83436	Conserved oligomeric Golgi complex subunit 7	COG7	0.871273	0.000392485	Up
86370.1	97387.9	78419.5	87666	157971	150969	146844	157285	Q96MW5	Conserved oligomeric Golgi complex subunit 8	COG8	0.824734	2.20796e-05	Up
820634	457228	899948	828443	135814	175701	155073	87521.9	Q5TAT6	Collagen alpha-1(XIII) chain	COL13A1	-2.50313	0.000240046	Down
504632	420397	410923	385735	171570	145355	151493	159401	A8TX70	Collagen alpha-5(VI) chain	COL6A5	-1.41898	5.92501e-06	Down
166352	225530	425343	344652	131416	79151.6	26188.8	44632.5	Q14050	Collagen alpha-3(IX) chain	COL9A3	-2.20359	0.00955265	Down
241375	297147	274900	271200	443278	418132	408259	435772	Q8NBJ5	Procollagen galactosyltransferase 1	COLGALT1	0.644907	6.84736e-05	Up
1.05455e+06	1.18024e+06	821145	872882	528982	525645	561993	492526	Q8N668	COMM domain-containing protein 1	COMMD1	-0.86995	0.0032404	Down
108546	158709	132504	117673	227819	191389	196562	226232	Q86X83	COMM domain-containing protein 2	COMMD2	0.757005	0.0019443	Up
1.1031e+06	1.12388e+06	915241	888206	639387	682302	676986	604891	Q9UBI1	COMM domain-containing protein 3	COMMD3	-0.6166	0.00256102	Down
222511	226265	76336.4	167968	509409	305263	356697	320247	Q9H0A8	COMM domain-containing protein 4	COMMD4	0.793794	0.0252276	Up
593372	421490	568815	523722	258074	253389	255743	241549	Q7Z4G1	COMM domain-containing protein 6	COMMD6	-1.10157	8.24871e-05	Down
1.73888e+06	1.23633e+06	1.63781e+06	1.72681e+06	459081	505292	508779	430518	Q9NX08	COMM domain-containing protein 8	COMMD8	-1.80278	1.14024e-05	Down
2.06019e+06	1.38813e+06	2.42042e+06	2.39424e+06	613747	563801	559337	522236	Q9P000	COMM domain-containing protein 9	COMMD9	-1.9877	7.72555e-05	Down
416527	544896	417623	386521	665435	675169	706411	742249	P21964	Catechol O-methyltransferase	COMT	0.72794	0.00108268	Up
165925	111204	99620.5	99656.2	290420	209472	193264	226500	Q86VU5	Catechol O-methyltransferase domain-containing protein 1	COMTD1	1.04795	0.00424572	Up
286178	372461	345948	326464	641331	609919	602761	694180	P53621	Coatomer subunit alpha	COPA	0.895954	5.32667e-05	Up
333810	475360	370540	345438	735519	683473	676808	747447	P53618	Coatomer subunit beta	COPB1	0.986879	0.000280778	Up
411051	489475	485418	439375	710613	700361	686107	719929	P35606	Coatomer subunit beta'	COPB2	0.609488	0.00124131	Up
223811	272131	251801	229079	409435	394751	387617	447975	O14579	Coatomer subunit epsilon	COPE	0.741853	8.29093e-05	Up
317576	426644	340124	340415	686933	677805	675753	734520	Q9Y678	Coatomer subunit gamma-1	COPG1	1.00387	5.81559e-05	Up
115417	129441	113016	109881	233555	232240	238618	261932	Q9UBF2	Coatomer subunit gamma-2	COPG2	1.04755	3.86149e-06	Up
3.08035e+06	1.31681e+06	2.59156e+06	3.07456e+06	876590	687783	756893	683742	Q9NQ92	Coordinator of PRMT5 and differentiation stimulator	COPRS	-1.97161	0.00148739	Down
426262	538775	448602	414986	690862	659935	681080	679083	P61201	COP9 signalosome complex subunit 2	COPS2	0.636648	0.000538229	Up
239526	348088	311744	279780	461880	448688	432884	452037	Q7L5N1	COP9 signalosome complex subunit 6	COPS6	0.60665	0.0112761	Up
265562	361323	205570	221192	358259	403701	464779	403071	Q9H9Q2	COP9 signalosome complex subunit 7b	COPS7B	0.728969	0.0155146	Up
556585	737870	549157	530646	1.06147e+06	938621	971202	1.10884e+06	P61923	Coatomer subunit zeta-1	COPZ1	0.87836	0.000676094	Up
95896.7	108076	86842	85157.3	131994	170590	151176	182428	Q9NZJ6	Ubiquinone biosynthesis O-methyltransferase, mitochondrial	COQ3	0.816229	0.00112301	Up
101014	124648	111564	76841.9	231754	239879	240700	293957	Q5HYK3	2-methoxy-6-polyprenyl-1,4-benzoquinol methylase, mitochondrial	COQ5	1.17678	0.000251854	Up
55065.7	71646.2	59101.2	50866.1	132197	95814.4	119186	128867	Q9Y2Z9	Ubiquinone biosynthesis monooxygenase COQ6, mitochondrial	COQ6	1.1195	0.000512202	Up
72703.7	82712.8	104124	82094.9	176304	172252	187925	192363	P31146	Coronin-1A	CORO1A	1.14406	7.13343e-05	Up
53763	72246.4	98433.9	72715.9	174786	116773	132180	158495	Q92828	Coronin-2A	CORO2A	1.00373	0.00425676	Up
98133.7	107787	88450.6	87442.7	125707	157518	167422	155307	P57737	Coronin-7	CORO7	0.745525	0.00116531	Up
90166.8	101412	80950.9	87117.8	200108	156207	153039	168099	Q9Y6N1	Cytochrome c oxidase assembly protein COX11, mitochondrial	COX11	0.871289	0.000177448	Up
42473	45873.2	13849.5	28714.6	119626	110172	112640	74833.9	Q96I36	Cytochrome c oxidase assembly protein COX14	COX14	1.64613	0.0055445	Up
149594	193999	183390	169278	285194	323216	328358	389488	Q7KZN9	Cytochrome c oxidase assembly protein COX15 homolog	COX15	0.88562	0.000283083	Up
1.21372e+06	752393	1.16508e+06	1.12051e+06	531507	562861	448351	490791	Q9P0S2	Cytochrome c oxidase assembly protein COX16 homolog, mitochondrial	COX16	-1.16075	0.000987309	Down
4.83063e+06	2.77648e+06	4.98372e+06	4.9065e+06	843763	953045	912636	698764	Q14061	Cytochrome c oxidase copper chaperone	COX17	-2.47087	5.13608e-05	Down
1.40772e+06	1.11681e+06	1.61602e+06	1.90082e+06	494259	486331	499529	411363	Q49B96	Cytochrome c oxidase assembly protein COX19	COX19	-1.62462	8.10419e-05	Down
4.45896e+06	3.02938e+06	5.66793e+06	5.68115e+06	1.33242e+06	1.38163e+06	1.35871e+06	1.12052e+06	P20674	Cytochrome c oxidase subunit 5A, mitochondrial	COX5A	-1.91191	0.000191208	Down
1.36053e+07	7.50452e+06	1.27238e+07	1.29916e+07	3.60886e+06	3.4672e+06	3.55659e+06	2.90564e+06	P10606	Cytochrome c oxidase subunit 5B, mitochondrial	COX5B	-1.87231	0.000179074	Down
1.25674e+07	7.16134e+06	1.27544e+07	1.2078e+07	3.34143e+06	3.33181e+06	3.2437e+06	2.7721e+06	P14854	Cytochrome c oxidase subunit 6B1	COX6B1	-1.90615	0.000150364	Down
196663	188376	201503	200084	187150	134040	109636	101859	P24310	Cytochrome c oxidase subunit 7A1, mitochondrial	COX7A1	-0.70326	0.022326	Down
252522	261084	232599	208617	404242	360493	374458	357299	O14548	Cytochrome c oxidase subunit 7A-related protein, mitochondrial	COX7A2L	0.599304	0.000221151	Up
549014	784108	1.03666e+06	624253	1.66389e+06	1.33948e+06	977496	1.0785e+06	P24311	Cytochrome c oxidase subunit 7B, mitochondrial	COX7B	0.779784	0.0269125	Up
1.15277e+07	7.10604e+06	1.11396e+07	1.24497e+07	5.69911e+06	4.56314e+06	5.32706e+06	3.96093e+06	P15954	Cytochrome c oxidase subunit 7C, mitochondrial	COX7C	-1.19654	0.00237702	Down
9.99659e+06	7.70412e+06	1.16187e+07	9.48576e+06	2.61622e+06	6.94785e+06	6.90966e+06	4.53994e+06	P10176	Cytochrome c oxidase subunit 8A, mitochondrial	COX8A	-0.76687	0.0335461	Down
136762	110752	71079	111214	188077	163895	171135	123484	Q9UI42	Carboxypeptidase A4	CPA4	0.593951	0.042497	Up
167686	147508	145769	140562	89211.8	100280	98298.3	87176.2	P16870	Carboxypeptidase E	CPE	-0.645295	9.84669e-05	Down
21510.7	35142.4	59982	43898.5	69181	105180	73232.2	110288	Q17RY0	Cytoplasmic polyadenylation element-binding protein 4	CPEB4	1.17454	0.0140639	Up
1.24179e+06	884217	1.29198e+06	1.18812e+06	282745	326879	357326	276834	O14810	Complexin-1	CPLX1	-1.99491	1.70638e-05	Down
505149	540708	551025	484335	823555	810083	799122	810559	Q99829	Copine-1	CPNE1	0.631879	0.00045161	Up
74737.4	114138	114772	85710.8	197080	186328	143604	204022	Q96FN4	Copine-2	CPNE2	0.939967	0.00305239	Up
95648.7	99332.7	114768	96656.3	214215	213701	203254	223689	Q9UBL6	Copine-7	CPNE7	1.12655	3.78458e-06	Up
1.13021e+06	1.32255e+06	922797	903222	1.76191e+06	1.67943e+06	1.62276e+06	1.907e+06	P36551	Oxygen-dependent coproporphyrinogen-III oxidase, mitochondrial	CPOX	0.745231	0.00211713	Up
54687.5	66655.8	75419.5	53606.4	129097	119116	130806	130860	Q9BRF8	Serine/threonine-protein phosphatase CPPED1	CPPED1	1.09888	0.00197993	Up
197176	261139	232823	214029	380881	365471	372406	395963	Q10570	Cleavage and polyadenylation specificity factor subunit 1	CPSF1	0.753401	0.000163499	Up
154413	216678	183963	189649	302242	328703	317398	348709	Q9P2I0	Cleavage and polyadenylation specificity factor subunit 2	CPSF2	0.790221	0.000315986	Up
152149	197824	166771	152774	280623	283180	283483	281920	Q9UKF6	Cleavage and polyadenylation specificity factor subunit 3	CPSF3	0.822485	0.000135822	Up
81605.1	112971	131816	114008	228279	189856	190072	235483	Q5TA45	Integrator complex subunit 11	CPSF3L	0.882155	0.00131205	Up
176159	247877	213660	203879	339185	360313	345291	363565	O95639	Cleavage and polyadenylation specificity factor subunit 4	CPSF4	0.756947	0.000358737	Up
159439	191946	176024	154460	377303	332034	341316	415048	P50416	Carnitine O-palmitoyltransferase 1, liver isoform	CPT1A	1.09907	3.74915e-05	Up
118020	148065	154050	141690	255415	242239	233929	258213	P23786	Carnitine O-palmitoyltransferase 2, mitochondrial	CPT2	0.780313	0.000103935	Up
105811	129246	150024	121635	208627	232312	207925	225347	Q9H3G5	Probable serine carboxypeptidase CPVL	CPVL	0.790604	0.000385751	Up
111774	83987.3	127792	151486	74489.3	64748	78963.6	68045.9	Q9BSW2	EF-hand calcium-binding domain-containing protein 4B	CRACR2A	-0.749104	0.0103282	Down
1.1268e+06	536203	718913	1.05796e+06	342142	168417	124582	142020	Q9BUF7	Protein crumbs homolog 3	CRB3	-2.51697	0.00171496	Down
90966.2	104186	98441.6	81703.4	136415	168956	154689	185877	Q96SW2	Protein cereblon	CRBN	0.772916	0.000678185	Up
1.00599e+06	781624	1.14645e+06	1.20007e+06	331146	320065	339517	281060	O75575	DNA-directed RNA polymerase III subunit RPC9	CRCP	-1.72478	3.1456e-05	Down
2.3141e+06	1.34396e+06	2.2523e+06	2.24316e+06	480314	489516	491883	430849	P16220	Cyclic AMP-responsive element-binding protein 1	CREB1	-2.21266	4.00086e-05	Down
193133	135801	369561	398658	48968.6	79936.4	59483.6	68845.9	Q70SY1	Cyclic AMP-responsive element-binding protein 3-like protein 2	CREB3L2	-2.1325	0.00833267	Down
116872	64425.2	79620.9	126111	11538.2	25931.7	49414.4	70780.3	Q8TEY5	Cyclic AMP-responsive element-binding protein 3-like protein 4	CREB3L4	-1.38287	0.0468606	Down
136923	38134	66486.1	90758.7	19628.9	12274.7	10864.7	15838.6	Q8IUR6	CREB3 regulatory factor	CREBRF	-2.48369	0.00147727	Down
345607	174921	529646	605590	63823.6	44789.2	70500.6	33954.7	Q9NS37	CREB/ATF bZIP transcription factor	CREBZF	-3.01051	0.000885767	Down
143399	227946	204059	128762	327884	284769	363237	352043	O75629	Protein CREG1	CREG1	0.968541	0.0116715	Up
1.90914e+06	993158	1.85406e+06	1.7777e+06	396088	356355	352029	291399	Q6UXH1	Cysteine-rich with EGF-like domain protein 2	CRELD2	-2.35806	0.000104311	Down
405743	508729	892652	713916	170212	141826	118090	150430	Q03060	cAMP-responsive element modulator	CREM	-2.0647	0.000291577	Down
203381	117437	170011	201688	34465	54901.4	58311.5	41910.8	Q9NZV1	Cysteine-rich motor neuron 1 protein	CRIM1	-1.94087	0.000337472	Down
9.11924e+06	5.7125e+06	7.25823e+06	7.91775e+06	2.93608e+06	2.93839e+06	2.71692e+06	2.38483e+06	P50238	Cysteine-rich protein 1	CRIP1	-1.4247	0.000100974	Down
2.57275e+06	1.55629e+06	2.23596e+06	2.23483e+06	917378	833737	880097	772966	P52943	Cysteine-rich protein 2	CRIP2	-1.3833	0.000199726	Down
1.00392e+06	483459	707668	437919	234047	255956	263983	257365	Q9P021	Cysteine-rich PDZ-binding protein	CRIPT	-1.21439	0.0166553	Down
364077	459187	372449	361549	626129	592913	612832	596603	P46108	Adapter molecule crk	CRK	0.715526	0.000253865	Up
2.24311e+06	1.83222e+06	2.2307e+06	2.10359e+06	987404	892171	958547	888059	P46109	Crk-like protein	CRKL	-1.22771	5.43408e-06	Down
92981.2	131620	107485	127808	275935	277301	264757	322182	Q9BZJ0	Crooked neck-like protein 1	CRNKL1	1.23344	5.88102e-05	Up
369497	255319	321117	321400	107043	115130	125034	106309	Q5TZA2	Rootletin	CROCC	-1.53206	2.07595e-05	Down
159304	222660	173995	138132	430480	374395	369410	408125	O75718	Cartilage-associated protein	CRTAP	1.23131	0.000225065	Up
961101	468027	545350	521549	163201	183576	175216	170074	Q6UUV9	CREB-regulated transcription coactivator 1	CRTC1	-1.62754	0.000269425	Down
947293	615331	837072	807211	282587	337813	315865	299756	Q53ET0	CREB-regulated transcription coactivator 2	CRTC2	-1.41734	7.40853e-05	Down
557739	347369	377163	322404	135242	174449	166178	146454	Q6UUV7	CREB-regulated transcription coactivator 3	CRTC3	-1.21258	0.000468993	Down
165460	119003	176803	214105	68920.9	63089.1	73739	68449.4	Q68DQ2	Very large A-kinase anchor protein	CRYBG3	-1.31703	0.000432391	Down
201622	314002	286968	278447	452477	418574	452416	456480	Q14894	Ketimine reductase mu-crystallin	CRYM	0.678436	0.00206073	Up
122511	188459	152629	115864	379199	339552	341119	385337	O95825	Quinone oxidoreductase-like protein 1	CRYZL1	1.38847	0.000201955	Up
602360	729090	687791	698062	1.36728e+06	1.18017e+06	1.11747e+06	1.32333e+06	O75390	Citrate synthase, mitochondrial	CS	0.853174	7.06943e-05	Up
316213	370409	305038	303916	698077	667730	675175	682821	O75534	Cold shock domain-containing protein E1	CSDE1	1.12823	4.30304e-06	Up
572311	753216	634700	560797	1.01624e+06	975143	983887	1.07304e+06	P55060	Exportin-2	CSE1L	0.728649	0.000504362	Up
135599	179886	172144	155409	321905	314576	309011	338049	P41240	Tyrosine-protein kinase CSK	CSK	0.958387	4.16072e-05	Up
166634	226802	227187	212943	464712	436621	430576	492876	P48729	Casein kinase I isoform alpha	CSNK1A1	1.03539	6.14739e-05	Up
270467	387565	370880	408227	909631	820991	793960	1.01241e+06	P68400	Casein kinase II subunit alpha	CSNK2A1	1.19017	0.000151871	Up
137697	216737	237386	216115	408127	370188	325917	438699	P19784	Casein kinase II subunit alpha'	CSNK2A2	0.846478	0.00307559	Up
329740	255876	283962	278777	94320.8	96780.4	118600	101942	Q1MSJ5	Centrosome and spindle pole-associated protein 1	CSPP1	-1.50171	8.45431e-06	Down
66818.5	88670.5	54428.5	121553	19483.8	35726.9	51629.7	33227.8	Q96S65	Cysteine/serine-rich nuclear protein 1	CSRNP1	-1.17309	0.0168427	Down
800575	684533	774184	843158	380710	380773	408482	358033	P21291	Cysteine and glycine-rich protein 1	CSRP1	-1.04825	9.7047e-06	Down
1.36911e+06	965814	1.35317e+06	1.44994e+06	602064	574107	564804	425021	Q16527	Cysteine and glycine-rich protein 2	CSRP2	-1.25716	0.000396025	Down
719639	1.10224e+06	744019	670960	307966	373097	151450	709784	P50461	Cysteine and glycine-rich protein 3	CSRP3	-1.10372	0.0421766	Down
309118	186174	225239	118604	109489	131072	113647	86739.5	P01040	Cystatin-A	CSTA	-0.882661	0.0338213	Down
248513	382087	345093	310637	605974	540467	572011	580985	Q05048	Cleavage stimulation factor subunit 1	CSTF1	0.814214	0.000790003	Up
5.7261e+06	3.2854e+06	5.90172e+06	5.7545e+06	1.48941e+06	1.40728e+06	1.42494e+06	1.17078e+06	P33240	Cleavage stimulation factor subunit 2	CSTF2	-2.01919	0.000136982	Down
542805	421053	490738	516659	321895	322349	324613	263587	Q9H0L4	Cleavage stimulation factor subunit 2 tau variant	CSTF2T	-0.644952	0.000768306	Down
215857	270451	308915	302533	472279	458131	447174	502103	Q12996	Cleavage stimulation factor subunit 3	CSTF3	0.699373	0.000706048	Up
1.48507e+06	881999	1.40725e+06	1.3687e+06	278170	291814	309538	233848	O15320	cTAGE family member 5	CTAGE5	-2.28398	2.91895e-05	Down
426173	486500	423927	419784	702980	613687	632789	710053	P56545	C-terminal-binding protein 2	CTBP2	0.651967	0.000181059	Up
56420	38053.6	72402.6	48457.3	83130	105050	140024	85554	O15194	CTD small phosphatase-like protein	CTDSPL	0.861873	0.0108559	Up
192586	157706	182159	117040	44239.4	52412	52502.5	33655.5	Q16619	Cardiotrophin-1	CTF1	-1.8141	0.000168692	Down
4.05863e+06	2.97623e+06	3.1991e+06	2.8321e+06	1.1619e+06	1.17462e+06	1.22277e+06	986236	P35221	Catenin alpha-1	CTNNA1	-1.40215	2.853e-05	Down
1.88721e+07	1.5553e+07	1.36018e+07	1.43098e+07	4.67302e+06	5.10924e+06	5.27476e+06	4.65608e+06	P26232	Catenin alpha-2	CTNNA2	-1.61011	6.57485e-06	Down
1.47292e+06	1.06623e+06	1.39976e+06	1.38997e+06	514211	415087	473233	428002	Q9NSA3	Beta-catenin-interacting protein 1	CTNNBIP1	-1.63014	1.90407e-05	Down
301727	423494	315419	289850	556082	553736	560654	534902	Q8WYA6	Beta-catenin-like protein 1	CTNNBL1	0.84664	0.00100189	Up
244068	312006	281715	246385	507477	461119	479284	494403	P17812	CTP synthase 1	CTPS1	0.882648	7.98406e-05	Up
90026.2	135437	113037	106827	206605	184914	190282	235254	Q9NRF8	CTP synthase 2	CTPS2	0.852114	0.000860162	Up
165616	215448	176313	176033	375956	362164	358077	365374	Q6PD62	RNA polymerase-associated protein CTR9 homolog	CTR9	1.04603	2.11506e-05	Up
1.50851e+06	1.37899e+06	1.60859e+06	1.41288e+06	664379	706847	713071	633554	P07858	Cathepsin B	CTSB	-1.09119	2.25967e-06	Down
514695	645219	479815	424315	886968	793673	828858	952426	P07339	Cathepsin D	CTSD	0.786846	0.00158797	Up
580619	604210	665154	632319	413505	400134	406015	363694	P07711	Cathepsin L1	CTSL	-0.617178	3.3995e-05	Down
328950	251832	205980	225449	96723.8	110415	106205	102177	O60911	Cathepsin L2	CTSV	-1.19561	0.000164205	Down
6.01121e+06	3.43598e+06	6.41945e+06	6.15123e+06	1.46046e+06	1.38647e+06	1.4599e+06	1.11771e+06	Q14247	Src substrate cortactin	CTTN	-2.09523	0.000140007	Down
393254	429653	454334	467468	221951	162291	223388	163401	Q8WZ74	Cortactin-binding protein 2	CTTNBP2	-1.19784	0.00104443	Down
1.0222e+06	565927	979021	975740	258392	264711	268625	209055	Q9P2B4	CTTNBP2 N-terminal-like protein	CTTNBP2NL	-1.90183	0.000184147	Down
147339	169049	137396	138149	282733	259451	255502	319899	Q7Z7A3	Cytoplasmic tRNA 2-thiolation protein 1	CTU1	0.925349	0.000105534	Up
286172	325325	284356	275995	488063	411743	416947	448079	Q2VPK5	Cytoplasmic tRNA 2-thiolation protein 2	CTU2	0.600448	0.000260735	Up
766426	411155	630478	647555	190872	192861	180587	160517	Q9NWM3	CUE domain-containing protein 1	CUEDC1	-1.78265	0.000134997	Down
697648	413823	624436	646987	209490	191132	216661	170381	Q9H467	CUE domain-containing protein 2	CUEDC2	-1.66613	0.000149029	Down
130406	174055	153217	139675	273143	264033	255401	267658	Q13616	Cullin-1	CUL1	0.86022	0.000102254	Up
123569	167658	163728	149710	295729	308152	289949	332647	Q13617	Cullin-2	CUL2	0.946086	8.13714e-05	Up
173185	222862	204244	179663	315240	310968	315125	359812	Q13618	Cullin-3	CUL3	0.715432	0.000266444	Up
85679.7	115876	82289.8	93274.1	121657	144611	136987	148753	Q13619	Cullin-4A	CUL4A	0.654049	0.00466427	Up
181799	244266	199082	190489	336702	327237	320767	326157	Q13620	Cullin-4B	CUL4B	0.74607	0.000336333	Up
60557	88188.7	77780.1	80084.4	134722	158020	160476	162718	Q93034	Cullin-5	CUL5	1.01259	0.000250869	Up
20599.5	45513.7	31547.2	30370.1	69313.5	61457.3	55687.5	70024.7	Q14999	Cullin-7	CUL7	1.07862	0.00527715	Up
1.44474e+06	1.3945e+06	2.45164e+06	2.06791e+06	794226	688084	685547	633464	O60888	Protein CutA	CUTA	-1.35457	0.00389099	Down
146476	205054	199381	161820	278092	297789	288677	300274	Q9NTM9	Copper homeostasis protein cutC homolog	CUTC	0.699244	0.00716382	Up
570250	339421	613375	596389	112416	151703	143756	115406	P39880	Homeobox protein cut-like 1	CUX1	-2.17043	0.00013136	Down
1.98869e+06	1.05224e+06	2.26304e+06	2.09722e+06	451189	434838	460070	324644	Q9P013	Spliceosome-associated protein CWC15 homolog	CWC15	-2.20524	0.000291771	Down
168728	217028	170170	175756	311820	314807	304644	291375	Q9HCG8	Pre-mRNA-splicing factor CWC22 homolog	CWC22	0.833551	0.000157927	Up
740971	412247	714193	748279	218053	204083	224977	164608	Q9NXE8	Pre-mRNA-splicing factor CWC25 homolog	CWC25	-1.7854	0.000379991	Down
1.26052e+06	857984	991672	1.01134e+06	349331	396152	405555	350811	Q6UX04	Peptidyl-prolyl cis-trans isomerase CWC27 homolog	CWC27	-1.42306	2.85871e-05	Down
145014	202342	185400	166130	250346	277606	276898	291755	Q69YN2	CWF19-like protein 1	CWF19L1	0.657548	0.00115494	Up
2.19274e+06	1.44659e+06	2.24985e+06	2.25975e+06	357234	315747	352352	265030	P78310	Coxsackievirus and adenovirus receptor	CXADR	-2.73327	7.53377e-06	Down
408987	194650	89270.4	183078	20932.1	44288	15714.2	40102.7	Q9H2A7	C-X-C motif chemokine 16	CXCL16	-2.62964	0.00293627	Down
159805	145755	139866	148865	108572	74817.1	58542.8	104099	Q96DE9	Protein CXorf40B	CXorf40B	-0.719573	0.0274881	Down
421780	340256	282643	296430	195656	219004	240072	191869	Q9P0U4	CXXC-type zinc finger protein 1	CXXC1	-0.618652	0.00482024	Down
312154	171796	269257	211923	102212	117487	99492.4	113950	Q7LFL8	CXXC-type zinc finger protein 5	CXXC5	-1.15446	0.00679108	Down
7.19582e+06	6.23582e+06	7.81041e+06	8.19823e+06	3.71163e+06	3.27936e+06	3.38814e+06	2.75423e+06	P00167	Cytochrome b5	CYB5A	-1.17034	8.5563e-05	Down
1.285e+07	8.96671e+06	1.06694e+07	1.22565e+07	3.94976e+06	3.58028e+06	3.27552e+06	2.66616e+06	O43169	Cytochrome b5 type B	CYB5B	-1.74158	4.83117e-05	Down
376057	462080	412203	420892	776330	710348	702622	823792	P00387	NADH-cytochrome b5 reductase 3	CYB5R3	0.835538	4.63332e-05	Up
73288.6	77427.3	39922.9	75151.3	114236	126333	122436	124381	Q7L1T6	Cytochrome b5 reductase 4	CYB5R4	0.733567	0.00724177	Up
221135	269151	90775.3	154107	652910	411379	395719	528036	P13498	Cytochrome b-245 light chain	CYBA	1.32394	0.00744406	Up
387856	92613.3	253736	333673	35907.4	98096.9	91344.6	95775.2	Q53TN4	Cytochrome b reductase 1	CYBRD1	-1.6504	0.0295438	Down
120986	198986	153425	175674	306805	298385	302084	347808	Q7L576	Cytoplasmic FMR1-interacting protein 1	CYFIP1	0.887656	0.000960467	Up
38279.7	51570.5	46147.4	53874.6	168957	150597	159663	179063	Q96F07	Cytoplasmic FMR1-interacting protein 2	CYFIP2	1.74973	6.13274e-06	Up
52075.3	62356.6	57838.8	83338.6	97743.5	110586	88238.3	101805	Q9NQC7	Ubiquitin carboxyl-terminal hydrolase CYLD	CYLD	0.73136	0.00633112	Up
634527	314706	381703	446367	230521	205422	197956	154512	P05108	Cholesterol side-chain cleavage enzyme, mitochondrial	CYP11A1	-1.03762	0.00360047	Down
50799.4	51794.4	13474.9	52725.3	106680	90464.6	105694	73088.7	Q6UW02	Cytochrome P450 20A1	CYP20A1	0.935074	0.0381382	Up
75527.5	119375	79770.8	54813.5	176150	124178	160374	189142	Q07973	1,25-dihydroxyvitamin D(3) 24-hydroxylase, mitochondrial	CYP24A1	1.11567	0.00866096	Up
67705.3	87421	84784.4	84585.5	169872	193931	167998	216098	Q96SQ9	Cytochrome P450 2S1	CYP2S1	1.10298	6.01429e-05	Up
62946.2	97261.4	116903	90675.1	163707	157226	141197	179390	Q9HBI6	Phylloquinone omega-hydroxylase CYP4F11	CYP4F11	0.772028	0.00601155	Up
33438.8	31932.4	23629.6	40926.4	85903.9	65156.2	74147.3	77402.3	Q6NT55	Cytochrome P450 4F22	CYP4F22	1.21306	0.000509462	Up
136336	141254	159140	160772	286393	278812	252744	300114	Q16850	Lanosterol 14-alpha demethylase	CYP51A1	0.911919	2.7975e-05	Up
84807.1	86346.6	232868	227087	49347.6	30668.1	31329.3	20558.3	O00622	Protein CYR61	CYR61	-2.33789	0.00437119	Down
1.0757e+06	594402	655135	873959	193684	135718	187139	129759	A8MQ03	Cysteine-rich tail protein 1	CYSRT1	-2.24371	8.92522e-05	Down
125936	59648.6	88594.8	110543	160175	161651	159919	208438	Q15438	Cytohesin-1	CYTH1	0.692513	0.012916	Up
10155.2	55592	48895.2	23736.8	114755	108363	112429	133347	O43739	Cytohesin-3	CYTH3	1.64519	0.0355097	Up
30157.9	155402	76269.1	109396	284681	313928	317432	331489	Q8N465	D-2-hydroxyglutarate dehydrogenase, mitochondrial	D2HGDH	1.76576	0.00825834	Up
449015	373174	476257	463893	146289	179371	184166	163813	P98082	Disabled homolog 2	DAB2	-1.41149	1.48222e-05	Down
118815	100169	116317	175799	85454.8	63355.4	81877.8	74534.5	Q5VWQ8	Disabled homolog 2-interacting protein	DAB2IP	-0.58812	0.0108509	Down
1.30642e+06	1.7216e+06	1.40873e+06	1.28098e+06	2.72667e+06	2.40962e+06	2.43417e+06	2.87338e+06	P61803	Dolichyl-diphosphooligosaccharide--protein glycosyltransferase subunit DAD1	DAD1	0.926576	0.000276306	Up
1.01395e+06	836975	998508	1.00607e+06	239810	252276	248981	223538	Q14118	Dystroglycan	DAG1	-2.03601	2.20896e-07	Down
71331.7	73934.2	115405	91518.2	151972	130712	134405	145102	Q8NCG7	Sn1-specific diacylglycerol lipase beta	DAGLB	0.756466	0.00589826	Up
11033.2	33219	9828.43	22549.6	54504.6	57425.2	50921.4	44532.3	Q5D0E6	DALR anticodon-binding domain-containing protein 3	DALRD3	1.65044	0.0288675	Up
2.93502e+06	2.11637e+06	2.53283e+06	2.70926e+06	666217	710113	653213	501084	P51397	Death-associated protein 1	DAP	-1.99023	1.0115e-05	Down
303287	390602	316618	300464	618761	560629	563639	646402	P51398	28S ribosomal protein S29, mitochondrial	DAP3	0.931599	0.000142509	Up
51202.1	67579	41773.2	39147.4	126526	133395	137448	144819	O43293	Death-associated protein kinase 3	DAPK3	1.54253	0.000189817	Up
711176	892876	870532	806954	1.37264e+06	1.27983e+06	1.25308e+06	1.28862e+06	P14868	Aspartate--tRNA ligase, cytoplasmic	DARS	0.614597	0.000149788	Up
125412	157650	122367	122383	225985	223151	235311	246712	Q6PI48	Aspartate--tRNA ligase, mitochondrial	DARS2	0.896549	0.00012463	Up
1.59844e+06	1.19372e+06	1.46042e+06	1.3648e+06	431695	481200	496235	432867	Q9UER7	Death domain-associated protein 6	DAXX	-1.62799	4.39134e-06	Down
115820	103097	90185.5	115786	35360.2	65409.7	61191.1	50071.3	Q9UBU7	Protein DBF4 homolog A	DBF4	-0.976194	0.00310752	Down
1.28551e+07	9.05846e+06	1.60136e+07	1.62124e+07	3.4489e+06	3.06753e+06	2.8656e+06	2.6031e+06	P07108	Acyl-CoA-binding protein	DBI	-2.28264	5.71134e-05	Down
5.07567e+06	3.00178e+06	4.876e+06	4.73117e+06	1.08298e+06	1.01715e+06	1.04293e+06	905030	Q16643	Drebrin	DBN1	-2.22141	2.88376e-05	Down
2.31565e+06	1.46254e+06	2.21073e+06	2.32226e+06	582187	654060	453765	597664	Q9H9R9	Dysbindin domain-containing protein 1	DBNDD1	-1.93975	8.28744e-05	Down
2.40091e+06	1.53996e+06	2.20232e+06	2.12967e+06	663221	608824	624938	517832	Q9UJU6	Drebrin-like protein	DBNL	-1.81196	3.27729e-05	Down
164850	190555	152599	137571	233989	282000	264375	264530	Q9UK59	Lariat debranching enzyme	DBR1	0.736485	0.000837537	Up
150812	189479	146412	164314	329785	297306	311043	368214	Q9NV06	DDB1- and CUL4-associated factor 13	DCAF13	1.02401	8.0674e-05	Up
546704	551893	497021	573895	368119	363386	359904	378885	Q9NXF7	DDB1- and CUL4-associated factor 16	DCAF16	-0.586722	2.0952e-05	Down
111282	68353.4	81001.2	109358	38155.9	66658.3	47657.7	70178.8	Q96JK2	DDB1- and CUL4-associated factor 5	DCAF5	-0.735699	0.0324571	Down
56971.2	80456	88551.1	112855	234183	174529	217677	220786	Q8WVC6	Dephospho-CoA kinase domain-containing protein	DCAKD	1.37537	0.000934271	Up
291189	219956	225017	303109	79060.5	61366.4	64537.6	74133.9	Q8N8Z6	Discoidin, CUB and LCCL domain-containing protein 1	DCBLD1	-1.89628	1.42568e-05	Down
1.58459e+06	954143	1.43311e+06	1.21109e+06	365025	365659	354452	339682	Q96PD2	Discoidin, CUB and LCCL domain-containing protein 2	DCBLD2	-1.87781	0.00117618	Down
168203	189486	163237	140544	339850	281616	282747	294731	P27707	Deoxycytidine kinase	DCK	0.801016	0.000218382	Up
162382	88845.1	61802.2	104160	58229.8	17061.9	64944.1	30894.8	Q96SD1	Protein artemis	DCLRE1C	-1.11475	0.0405179	Down
54090.6	86938.9	49373.8	74486.7	128188	147158	144991	166742	Q8IZD4	mRNA-decapping enzyme 1B	DCP1B	1.18407	0.00483658	Up
424577	560627	476573	430951	851223	793619	789828	792829	Q96C86	m7GpppX diphosphatase	DCPS	0.805793	0.000187974	Up
92954.2	110081	99495.5	96735.4	185624	143118	164716	179089	P32321	Deoxycytidylate deaminase	DCTD	0.809037	0.000267895	Up
208336	239511	200329	197206	355601	346970	343287	374744	Q14203	Dynactin subunit 1	DCTN1	0.781725	3.76154e-05	Up
1.03851e+07	6.80642e+06	1.18181e+07	1.1854e+07	2.40868e+06	2.43038e+06	2.53033e+06	2.09792e+06	Q13561	Dynactin subunit 2	DCTN2	-2.19797	4.39442e-05	Down
186225	275420	212509	173774	423397	416087	422863	455111	Q9UJW0	Dynactin subunit 4	DCTN4	1.08567	0.00043464	Up
8.1182e+06	5.72712e+06	9.14343e+06	9.41038e+06	2.61526e+06	2.67442e+06	2.5534e+06	2.2264e+06	Q9H773	dCTP pyrophosphatase 1	DCTPP1	-1.73971	7.71322e-05	Down
313613	333357	276933	242113	475935	453514	471191	507779	Q96GG9	DCN1-like protein 1	DCUN1D1	0.681508	0.000540832	Up
88493.8	54535.2	42099.9	67708.2	76475.3	115962	120823	109336	Q92564	DCN1-like protein 4	DCUN1D4	0.88208	0.0300966	Up
121819	169416	140792	136774	350780	291578	283888	307153	Q9BTE7	DCN1-like protein 5	DCUN1D5	1.10908	8.35225e-05	Up
562354	525281	968272	874753	229679	303370	280726	215281	Q9BW61	DET1- and DDB1-associated protein 1	DDA1	-1.49345	0.00280699	Down
3.70916e+06	2.78978e+06	3.58852e+06	3.53791e+06	1.41472e+06	1.21657e+06	1.21756e+06	988756	O95865	N(G),N(G)-dimethylarginine dimethylaminohydrolase 2	DDAH2	-1.54977	4.27393e-05	Down
123724	200678	151240	142813	250845	246818	237199	272897	Q92466	DNA damage-binding protein 2	DDB2	0.759098	0.00312636	Up
71462.5	142492	109724	98998.2	203062	196992	198003	208667	Q8NEL9	Phospholipase DDHD1	DDHD1	0.942253	0.00327041	Up
342358	338476	229566	233197	514252	465250	448500	488906	Q5TDH0	Protein DDI1 homolog 2	DDI2	0.739035	0.0141505	Up
2.60729e+06	1.53854e+06	2.84356e+06	3.3161e+06	617219	625113	654521	515316	Q96HY6	DDRGK domain-containing protein 1	DDRGK1	-2.13343	0.000188426	Down
6.2279e+06	5.38599e+06	4.6961e+06	4.97618e+06	3.74245e+06	3.3741e+06	3.17598e+06	3.22268e+06	P30046	D-dopachrome decarboxylase	DDT	-0.651491	0.000745317	Down
341779	435423	386681	367108	641569	634335	634602	663402	Q92499	ATP-dependent RNA helicase DDX1	DDX1	0.759588	5.64417e-05	Up
116190	153734	134178	137072	237267	207747	216536	239240	Q13206	Probable ATP-dependent RNA helicase DDX10	DDX10	0.74245	0.000262808	Up
79569.2	104157	106881	123887	155109	175542	220643	258219	A8MPP1	Putative ATP-dependent RNA helicase DDX11-like protein 8	DDX11L8	0.908676	0.00404762	Up
485123	601472	539483	530834	1.11861e+06	982984	980467	1.08558e+06	Q92841	Probable ATP-dependent RNA helicase DDX17	DDX17	0.950594	2.17039e-05	Up
223780	271423	255977	253440	448924	402217	399280	461199	Q9NVP1	ATP-dependent RNA helicase DDX18	DDX18	0.74055	6.90363e-05	Up
512824	607871	568786	505829	1.02193e+06	934912	918049	945241	Q9NR30	Nucleolar RNA helicase 2	DDX21	0.797669	3.04553e-05	Up
280202	328146	287927	265585	448656	425929	433782	448007	Q9BUQ8	Probable ATP-dependent RNA helicase DDX23	DDX23	0.634213	0.000111469	Up
238141	253163	200992	204635	499133	462280	431759	490769	Q9GZR7	ATP-dependent RNA helicase DDX24	DDX24	1.10597	2.77038e-05	Up
156316	199011	190226	210985	368794	365657	344678	428900	Q96GQ7	Probable ATP-dependent RNA helicase DDX27	DDX27	0.916016	0.000130861	Up
46963.1	79061.1	17656.2	57010.3	133649	181171	157720	235126	Q9NUL7	Probable ATP-dependent RNA helicase DDX28	DDX28	1.70461	0.00725096	Up
75083.2	81774.9	65151.4	78272.3	175969	165478	157346	215932	Q9H8H2	Probable ATP-dependent RNA helicase DDX31	DDX31	1.15478	5.35864e-05	Up
288810	373813	308531	288274	617419	579391	551961	625358	O00148	ATP-dependent RNA helicase DDX39A	DDX39A	1.00257	8.12267e-05	Up
719082	810864	678901	687905	1.208e+06	1.03922e+06	1.01155e+06	1.15801e+06	Q13838	Spliceosome RNA helicase DDX39B	DDX39B	0.643073	0.000366593	Up
369989	516488	450626	495275	934634	850172	860956	986281	O00571	ATP-dependent RNA helicase DDX3X	DDX3X	0.924698	0.000154521	Up
350275	400288	395906	346447	644549	601709	584682	626098	Q9H0S4	Probable ATP-dependent RNA helicase DDX47	DDX47	0.718487	0.000139857	Up
145676	199114	190894	163623	419026	376397	372535	441210	Q9Y6V7	Probable ATP-dependent RNA helicase DDX49	DDX49	1.16587	5.44769e-05	Up
448798	543780	484023	528781	1.28716e+06	1.13398e+06	1.10805e+06	1.44136e+06	P17844	Probable ATP-dependent RNA helicase DDX5	DDX5	1.25733	1.97117e-05	Up
199657	217320	197086	183689	335432	292755	280540	340737	Q9Y2R4	Probable ATP-dependent RNA helicase DDX52	DDX52	0.66299	0.000290413	Up
163621	148827	134671	191548	394087	337171	302431	452635	Q8TDD1	ATP-dependent RNA helicase DDX54	DDX54	1.22676	0.00034645	Up
103490	78012.9	90937.4	45973.7	219926	186042	159523	181245	Q8NHQ9	ATP-dependent RNA helicase DDX55	DDX55	1.12031	0.00339494	Up
131567	155198	125200	119918	506517	416546	385722	489237	Q9NY93	Probable ATP-dependent RNA helicase DDX56	DDX56	1.81871	7.77937e-06	Up
40897.9	65349.9	73627.2	56292.6	88199.7	118607	112165	121749	O95786	Probable ATP-dependent RNA helicase DDX58	DDX58	0.923822	0.0048156	Up
36273.2	67435.6	42933.6	39498.2	79937.3	81039.5	100712	87052.8	Q5T1V6	Probable ATP-dependent RNA helicase DDX59	DDX59	1.02798	0.00447156	Up
277417	377965	344130	324496	555267	542821	533712	609527	P26196	Probable ATP-dependent RNA helicase DDX6	DDX6	0.715723	0.000302115	Up
401104	233781	337557	354445	44644.1	69331.8	74330.9	63141.4	O75398	Deformed epidermal autoregulatory factor 1 homolog	DEAF1	-2.38507	5.01369e-05	Down
76461.4	115008	77719.6	64679.5	151034	116888	129826	149971	Q9NUI1	Peroxisomal 2,4-dienoyl-CoA reductase	DECR2	0.85976	0.00947764	Up
113639	98396.5	105733	101717	198596	163646	181093	154816	Q9H4E7	Differentially expressed in FDCP 6 homolog	DEF6	0.732739	0.000202523	Up
38179.2	56529.9	33503.2	48018.6	105495	79682.3	76094.2	87893.7	Q6ZN54	Differentially expressed in FDCP 8 homolog	DEF8	0.959094	0.00228763	Up
146562	133459	82343.8	110817	189123	215506	234353	285430	O15121	Sphingolipid delta(4)-desaturase DES1	DEGS1	0.88096	0.00439051	Up
5.88188e+06	3.50211e+06	6.21403e+06	6.2962e+06	1.54187e+06	1.47196e+06	1.51263e+06	1.14298e+06	P35659	Protein DEK	DEK	-2.01891	0.000147772	Down
100814	97837.5	242473	251815	61889.4	20794.7	27401.2	40611.5	Q8TEH3	DENN domain-containing protein 1A	DENND1A	-2.33554	0.00532961	Down
73894.7	55253.6	92738.7	76010.5	25529	18662.8	15026.8	4371.5	Q6P3S1	DENN domain-containing protein 1B	DENND1B	-2.15368	0.00535338	Down
3.44965e+06	2.71435e+06	3.57212e+06	3.38778e+06	1.54921e+06	1.47378e+06	1.59241e+06	1.386e+06	O43583	Density-regulated protein	DENR	-1.17748	2.9975e-05	Down
153644	52232.3	112324	112339	27433.3	23195.8	22431	23864.3	O75140	DEP domain-containing protein 5	DEPDC5	-2.25519	0.000895264	Down
241860	344778	225533	304009	804004	679358	645422	829402	Q9BUN8	Derlin-1	DERL1	1.44224	0.000150354	Up
146361	134469	73863.7	112796	237510	145948	186777	225927	Q9GZP9	Derlin-2	DERL2	0.739051	0.0269958	Up
105831	108378	87421.4	89694	192883	267406	269903	301528	Q9BSY9	Desumoylating isopeptidase 2	DESI2	1.4584	0.000132141	Up
3.90287e+06	2.51072e+06	3.91656e+06	4.1575e+06	1.08827e+06	1.00801e+06	1.03889e+06	864442	O00273	DNA fragmentation factor subunit alpha	DFFA	-1.93362	5.73196e-05	Down
102662	112682	89131.1	67906.1	133926	161716	159419	206860	O76075	DNA fragmentation factor subunit beta	DFFB	0.743624	0.00644785	Up
106506	135627	97226.6	84505.8	164468	173496	169334	191848	O60443	Non-syndromic hearing impairment protein 5	DFNA5	0.750812	0.00271537	Up
76766.4	92980.5	76296.2	85632.7	165271	157712	150641	175728	O75907	Diacylglycerol O-acyltransferase 1	DGAT1	0.991912	2.38985e-05	Up
943838	523540	860375	989826	197126	221070	233008	184519	Q96DF8	Protein DGCR14	DGCR14	-2.10912	0.000128522	Down
483738	406629	498236	630217	78526	156460	164643	108127	Q14129	Protein DGCR6	DGCR6	-1.89194	0.000356957	Down
773637	574330	690001	727663	188654	255306	290685	234167	Q9BY27	Protein DGCR6L	DGCR6L	-1.53422	7.83806e-05	Down
594641	462702	499879	475194	208912	240721	237023	204038	Q8WYQ5	Microprocessor complex subunit DGCR8	DGCR8	-1.12868	2.40394e-05	Down
66357.7	98454.6	102992	71060.2	154174	133841	145049	170898	P23743	Diacylglycerol kinase alpha	DGKA	0.819809	0.00747995	Up
112221	68905.9	138176	225694	27334.7	47644.8	65707.9	65393.8	Q86XP1	Diacylglycerol kinase eta	DGKH	-1.1474	0.0262376	Down
30216.4	34779.7	34189.3	44414.5	83532.9	99736.2	81224	53671.4	Q16854	Deoxyguanosine kinase, mitochondrial	DGUOK	1.25632	0.00227763	Up
224168	262623	289392	254367	544318	526002	490538	561477	Q15392	Delta(24)-sterol reductase	DHCR24	1.04983	1.975e-05	Up
377263	424593	385221	399799	732937	670690	649740	740604	Q9UBM7	7-dehydrocholesterol reductase	DHCR7	0.838359	9.75183e-06	Up
159180	259210	174687	161252	348705	331027	341760	424242	P00374	Dihydrofolate reductase	DHFR	1.03937	0.0019868	Up
122008	157892	153610	152785	251680	243939	237355	261517	Q02127	Dihydroorotate dehydrogenase (quinone), mitochondrial	DHODH	0.693835	0.000154296	Up
54292.4	46982.9	38326.1	18947	77695.6	85730.8	101286	80297.1	Q6UWP2	Dehydrogenase/reductase SDR family member 11	DHRS11	0.960656	0.0127214	Up
31697.5	69959.4	39524.9	81959.9	117922	111909	119515	143205	Q6UX07	Dehydrogenase/reductase SDR family member 13	DHRS13	1.11682	0.0284978	Up
44592.8	38002	48686	39720.6	86545.1	76159.7	43835.2	84558.3	O75911	Short-chain dehydrogenase/reductase 3	DHRS3	0.930698	0.0251753	Up
60905	82063.9	91359.8	52007.2	117017	111518	123293	113253	Q9BTZ2	Dehydrogenase/reductase SDR family member 4	DHRS4	0.687624	0.0279124	Up
43090.3	37721.5	51668.4	41252.9	102913	130911	124542	142008	Q6IAN0	Dehydrogenase/reductase SDR family member 7B	DHRS7B	1.59871	3.15789e-05	Up
226806	242248	191565	224141	389847	365130	363736	404270	O60231	Putative pre-mRNA-splicing factor ATP-dependent RNA helicase DHX16	DHX16	0.743475	6.7369e-05	Up
85135.9	112103	91556.7	92225.2	160032	174539	164737	183769	Q7Z478	ATP-dependent RNA helicase DHX29	DHX29	0.884466	0.000116229	Up
196362	246652	194242	178075	414924	403392	403019	458365	Q7L2E3	Putative ATP-dependent RNA helicase DHX30	DHX30	1.06695	7.31903e-05	Up
61382.8	102239	79107.3	71264.4	247083	198256	209193	225603	Q9H6R0	Putative ATP-dependent RNA helicase DHX33	DHX33	1.5318	0.000113055	Up
43314.9	52459	51773.5	48215.7	113008	110369	111225	117666	Q14147	Probable ATP-dependent RNA helicase DHX34	DHX34	1.16515	1.7665e-06	Up
48241.5	55394.3	53990.1	49059.7	93268	125271	111246	116204	Q9H5Z1	Probable ATP-dependent RNA helicase DHX35	DHX35	1.1422	3.90089e-05	Up
109495	114287	112163	106709	204986	208329	201150	237633	Q9H2U1	ATP-dependent RNA helicase DHX36	DHX36	0.898901	3.70955e-06	Up
121143	138689	97968	120536	260960	245721	242705	288298	Q8IY37	Probable ATP-dependent RNA helicase DHX37	DHX37	1.06798	7.59971e-05	Up
76815.1	116422	81256.4	83421.2	230961	213782	235588	251252	Q8IX18	Probable ATP-dependent RNA helicase DHX40	DHX40	1.50238	6.8147e-05	Up
58232.1	86247.5	58816.3	59883.5	111908	121317	132820	148200	Q6P158	Putative ATP-dependent RNA helicase DHX57	DHX57	1.09829	0.000947371	Up
86553.7	111562	98207.6	96627.2	204289	179368	191075	206309	Q14562	ATP-dependent RNA helicase DHX8	DHX8	1.02093	2.96546e-05	Up
509720	673387	627226	605961	1.04315e+06	970918	959108	1.0401e+06	Q08211	ATP-dependent RNA helicase A	DHX9	0.705532	0.000189686	Up
242210	309618	269440	245993	434635	415807	425046	450752	O60610	Protein diaphanous homolog 1	DIAPH1	0.738016	0.000173086	Up
49221.6	57281.9	80932.1	67759.6	109417	107763	94308.1	108094	O60879	Protein diaphanous homolog 2	DIAPH2	0.78767	0.00390891	Up
73535.1	60443.7	65279.8	57376.2	129169	129397	132105	136273	Q9UPY3	Endoribonuclease Dicer	DICER1	1.05657	1.23168e-05	Up
377586	266537	319831	364857	180355	175439	178779	159825	Q9BTC0	Death-inducer obliterator 1	DIDO1	-0.950813	0.000258883	Down
103312	141584	131458	134615	239293	242800	232493	243147	Q68CQ4	Digestive organ expansion factor homolog	DIEXF	0.857491	0.000107948	Up
171047	221652	186153	173374	386637	405486	413744	460271	Q9UNQ2	Probable dimethyladenosine transferase	DIMT1	1.18816	2.72729e-05	Up
71686.4	88350.5	86945.2	127253	32186.7	48388.6	55171.5	53820.8	Q14689	Disco-interacting protein 2 homolog A	DIP2A	-0.778264	0.00775789	Down
85463.1	58802.4	98556.2	128256	45931.9	25544.8	34463.1	46342.5	Q9Y2E4	Disco-interacting protein 2 homolog C	DIP2C	-1.19468	0.00644144	Down
155047	208672	194583	194194	371120	367274	356365	397641	Q9Y2L1	Exosome complex exonuclease RRP44	DIS3	0.925448	5.63401e-05	Up
22374.6	50602.3	20133.4	23256.8	52021.1	64729.9	51758.2	67877	Q8TF46	DIS3-like exonuclease 1	DIS3L	1.35534	0.0132455	Up
141813	134506	130803	123724	216991	193162	187163	204937	Q8IYB7	DIS3-like exonuclease 2	DIS3L2	0.58545	7.67612e-05	Up
146671	200755	147784	151413	66397.8	50348.6	55181.6	59155.2	Q96F81	Protein dispatched homolog 1	DISP1	-1.3878	3.84021e-05	Down
218202	159463	123989	185959	86533.1	95161	74237.7	83456.9	A7MBM2	Protein dispatched homolog 2	DISP2	-1.02291	0.00188911	Down
201637	183185	187861	183605	41691.8	50314.4	55944.5	53799.9	Q155Q3	Dixin	DIXDC1	-1.83506	1.27526e-06	Down
231874	275693	260628	260236	436840	462843	447162	454310	O60832	H/ACA ribonucleoprotein complex subunit 4	DKC1	0.791377	6.34445e-06	Up
486278	317205	465313	624888	128421	132822	138299	118859	O94907	Dickkopf-related protein 1	DKK1	-1.86495	0.000117006	Down
1.29269e+06	1.20727e+06	1.08092e+06	1.13606e+06	693704	638771	657221	555092	Q12959	Disks large homolog 1	DLG1	-0.854505	5.50733e-05	Down
98114.8	107140	103012	131247	49186.1	54700.9	56678.5	53881.7	Q8TDM6	Disks large homolog 5	DLG5	-0.952643	5.53596e-05	Down
382899	556309	556631	397266	1.00271e+06	719268	718787	717737	O14490	Disks large-associated protein 1	DLGAP1	0.592701	0.00795235	Up
862329	530967	886642	962196	247990	232577	243416	191158	Q9Y2H0	Disks large-associated protein 4	DLGAP4	-1.87749	0.000149974	Down
1.31306e+06	798579	1.29553e+06	1.37965e+06	408454	423019	438736	349091	Q15398	Disks large-associated protein 5	DLGAP5	-1.64953	0.000243944	Down
349070	420038	374379	338359	555041	597748	584634	621940	P36957	Dihydrolipoyllysine-residue succinyltransferase component of 2-oxoglutarate dehydrogenase complex, mitochondrial	DLST	0.708733	0.000123912	Up
129502	169472	118605	105528	162088	195814	190683	199817	Q9NPF5	DNA methyltransferase 1-associated protein 1	DMAP1	0.639497	0.0159336	Up
319800	221517	262151	313890	67138.7	89343	74458.4	36741	Q6E0U4	Dermokine	DMKN	-2.02438	0.000436052	Down
401351	308565	579553	536787	85853	132145	121123	107608	Q9Y222	Cyclin-D-binding Myb-like transcription factor 1	DMTF1	-2.03615	0.000190904	Down
999621	592190	1.0112e+06	892382	174917	189537	191873	189818	Q08495	Dematin	DMTN	-2.3183	2.07603e-05	Down
32663.1	14565	30036.7	11634.8	30987.7	48683.5	43568.5	58873.7	Q9Y485	DmX-like protein 1	DMXL1	1.04848	0.0473934	Up
280580	199774	228141	283910	123206	130689	150217	122518	Q9NVR5	Protein kintoun	DNAAF2	-1.00264	0.000667491	Down
181781	247337	209225	175470	398471	362564	373729	403342	Q86Y56	Dynein assembly factor 5, axonemal	DNAAF5	0.981785	0.000225842	Up
488082	156493	42575.9	655808	26213.7	60462.8	50760.3	10512.8	Q9UFH2	Dynein heavy chain 17, axonemal	DNAH17	-3.06591	0.0377407	Down
837429	205224	835782	654595	153708	152178	149088	79194.1	Q9P225	Dynein heavy chain 2, axonemal	DNAH2	-2.30657	0.00792709	Down
80286.6	106647	77977.2	83159	48464.4	44589.1	43804	48345.5	Q8TD57	Dynein heavy chain 3, axonemal	DNAH3	-0.814524	0.000182018	Down
611960	459849	477153	587159	250490	244253	320897	214878	Q8WXX0	Dynein heavy chain 7, axonemal	DNAH7	-1.10517	0.00057192	Down
82603.6	105541	81285.2	92419.2	137182	152033	162583	166107	Q8WW22	DnaJ homolog subfamily A member 4	DNAJA4	0.846048	0.000349043	Up
1.91038e+06	1.65798e+06	1.8262e+06	1.80766e+06	1.15673e+06	1.11027e+06	1.13304e+06	1.0372e+06	P25685	DnaJ homolog subfamily B member 1	DNAJB1	-0.695867	1.41707e-05	Down
615711	517164	555548	552226	322145	283683	286231	249308	Q9NXW2	DnaJ homolog subfamily B member 12	DNAJB12	-0.958847	4.05192e-05	Down
606107	611341	607089	661795	322475	301349	314523	293390	Q8TBM8	DnaJ homolog subfamily B member 14	DNAJB14	-0.984323	3.96091e-07	Down
786789	490657	705788	645189	210296	219774	206259	200343	P25686	DnaJ homolog subfamily B member 2	DNAJB2	-1.69742	3.3636e-05	Down
151265	163868	212990	224477	45526.3	78619.9	54432.4	45503.1	Q9UBS3	DnaJ homolog subfamily B member 9	DNAJB9	-1.91461	0.000271265	Down
39096.4	69674.5	54620.8	47627.9	134765	128446	132028	151643	Q8IXB1	DnaJ homolog subfamily C member 10	DNAJC10	1.38364	0.000256763	Up
97440.8	116534	91047	94872	256997	228855	242762	290970	Q9NVH1	DnaJ homolog subfamily C member 11	DNAJC11	1.37778	1.58316e-05	Up
560492	349012	450734	453894	140753	125304	123644	123709	Q9UKB3	DnaJ homolog subfamily C member 12	DNAJC12	-1.8611	1.78659e-05	Down
91235.9	128185	60516.3	99833.7	161548	139006	129623	186774	Q9Y2G8	DnaJ homolog subfamily C member 16	DNAJC16	0.653525	0.0273728	Up
1.51779e+06	921299	1.62966e+06	1.58682e+06	363221	384872	392363	305359	Q9NVM6	DnaJ homolog subfamily C member 17	DNAJC17	-2.05312	9.56137e-05	Down
639395	518135	579943	561769	268247	293546	305778	258697	Q5F1R6	DnaJ homolog subfamily C member 21	DNAJC21	-1.02309	1.81114e-05	Down
529035	355684	592229	625063	74879.6	145302	158468	137398	Q6P3W2	DnaJ homolog subfamily C member 24	DNAJC24	-1.98778	0.000550649	Down
79329.2	48148.6	31713.4	80443.7	122055	180550	174340	199227	Q96LL9	DnaJ homolog subfamily C member 30	DNAJC30	1.47713	0.00454206	Up
3.28218e+06	1.81635e+06	2.78984e+06	3.03704e+06	717082	638789	648801	525666	Q9H3Z4	DnaJ homolog subfamily C member 5	DNAJC5	-2.17805	6.45218e-05	Down
329832	386792	335702	305032	532148	517775	532893	512469	Q99615	DnaJ homolog subfamily C member 7	DNAJC7	0.657699	0.000129054	Up
7.20475e+06	5.15833e+06	7.96339e+06	8.24793e+06	1.8299e+06	1.99032e+06	2.12943e+06	1.63196e+06	O75937	DnaJ homolog subfamily C member 8	DNAJC8	-1.98932	3.66575e-05	Down
3.30438e+06	1.90077e+06	3.2042e+06	3.18903e+06	822344	819685	820501	631060	Q8WXX5	DnaJ homolog subfamily C member 9	DNAJC9	-1.96269	0.000120303	Down
88186.1	54029.8	68328.9	51391.7	37187.4	56683.5	32965	36398.9	P49184	Deoxyribonuclease-1-like 1	DNASE1L1	-0.733608	0.0338006	Down
2.70968e+06	1.69309e+06	1.86944e+06	2.03887e+06	1.27178e+06	1.40523e+06	1.20674e+06	1.19788e+06	O00115	Deoxyribonuclease-2-alpha	DNASE2	-0.657061	0.00438027	Down
111113	61649.4	29937.5	51084.4	11103	29634.3	29830.4	26044	Q8NFT8	Delta and Notch-like epidermal growth factor-related receptor	DNER	-1.01773	0.0417935	Down
570520	356840	567479	624218	298012	268029	274603	189927	Q5SXM8	DNL-type zinc finger protein	DNLZ	-1.06845	0.00441089	Down
126307	138598	111130	112324	222377	180131	191159	229355	Q05193	Dynamin-1	DNM1	0.793232	0.000561251	Up
237042	247946	227507	208553	374530	365903	346318	382140	P50570	Dynamin-2	DNM2	0.672538	3.32961e-05	Up
238301	293970	268118	239329	446836	422420	444578	463611	P26358	DNA (cytosine-5)-methyltransferase 1	DNMT1	0.81284	5.73373e-05	Up
175475	184565	181106	154737	367403	337875	325369	383778	Q9ULA0	Aspartyl aminopeptidase	DNPEP	0.983963	1.30713e-05	Up
3.14007e+06	2.458e+06	3.12918e+06	2.85954e+06	1.12645e+06	1.01289e+06	1.03422e+06	895844	O43598	2'-deoxynucleoside 5'-phosphate N-hydrolase 1	DNPH1	-1.54866	8.09189e-06	Down
379838	289608	362641	377232	115271	155606	154970	125008	Q9H147	Deoxynucleotidyltransferase terminal-interacting protein 1	DNTTIP1	-1.40196	7.94287e-05	Down
1.62965e+06	1.23207e+06	1.4221e+06	1.62166e+06	611453	621731	624215	537418	Q5QJE6	Deoxynucleotidyltransferase terminal-interacting protein 2	DNTTIP2	-1.30346	2.08192e-05	Down
58821.1	67368.1	65542.9	65815.9	100491	98124.8	94708.9	118958	Q14185	Dedicator of cytokinesis protein 1	DOCK1	0.596468	0.000212807	Up
48704.6	52105.6	49524.7	66128.3	76665.7	82482	76733.7	94592.2	Q9H7D0	Dedicator of cytokinesis protein 5	DOCK5	0.647653	0.0025971	Up
44535.9	54587.2	53485.4	56845.1	82626.7	100994	105847	102567	Q96HP0	Dedicator of cytokinesis protein 6	DOCK6	0.913454	0.000199028	Up
97848.5	116566	91279.5	82472.7	173876	177612	165199	184889	Q96N67	Dedicator of cytokinesis protein 7	DOCK7	0.89411	0.000228788	Up
30268.6	62393.5	32422.3	31881.3	96584	91076.8	78226.1	105490	Q9BZ29	Dedicator of cytokinesis protein 9	DOCK9	1.54515	0.00257499	Up
2.05452e+06	1.34523e+06	1.78521e+06	1.86227e+06	614301	714163	694635	618210	Q9BU89	Deoxyhypusine hydroxylase	DOHH	-1.4742	6.39644e-05	Down
1.09178e+06	473502	1.03556e+06	826706	54254.5	212563	200063	81353.3	Q6PKX4	Docking protein 6	DOK6	-2.72628	0.00243794	Down
258416	301597	267341	281370	503472	419909	420464	442856	Q9BVM2	Protein DPCD	DPCD	0.653849	0.000122209	Up
1.29019e+06	840386	871412	846960	351212	354996	345258	270346	Q92785	Zinc finger protein ubi-d4	DPF2	-1.30291	0.000133202	Down
112567	49392.2	177231	165609	51126.7	65291.2	43942.7	37382.7	Q92784	Zinc finger protein DPF3	DPF3	-1.54894	0.0365357	Down
148994	186355	124200	141828	234204	257672	224844	286806	Q9BZG8	Diphthamide biosynthesis protein 1	DPH1	0.758156	0.00208253	Up
78532.3	85471.8	96456.6	90030	204994	167933	147522	150439	Q9BQC3	Diphthamide biosynthesis protein 2	DPH2	0.859226	0.000313911	Up
110379	45759.2	69786.6	104107	29740.4	28068.4	33868.2	28096.9	Q96FX2	DPH3 homolog	DPH3	-1.58814	0.00375044	Down
139844	173903	108721	108684	235666	205451	217111	239132	Q9H2P9	Diphthine methyl ester synthase	DPH5	0.865178	0.00383156	Up
45805.1	47130.8	39647.6	31347.6	141634	140411	157531	185479	Q7L8W6	Diphthine--ammonia ligase	DPH6	1.80774	2.18905e-05	Up
81416.2	171926	65575.4	54848.6	180592	192809	220948	204546	Q9BTV6	Diphthine methyltransferase	DPH7	1.4347	0.014905	Up
248724	291132	302494	287618	458644	430891	416924	519484	O60762	Dolichol-phosphate mannosyltransferase subunit 1	DPM1	0.620111	0.000313432	Up
289573	339351	264691	251235	471691	459879	459564	487915	Q9NY33	Dipeptidyl peptidase 3	DPP3	0.749091	0.000301474	Up
227578	249462	208566	208307	351901	345462	355722	353991	Q9UHL4	Dipeptidyl peptidase 2	DPP7	0.694644	0.00151237	Up
114478	154011	128494	119146	289813	274466	270522	284360	Q86TI2	Dipeptidyl peptidase 9	DPP9	1.17415	2.54266e-05	Up
84650.8	80468.1	39655.3	86947.4	165996	167943	173899	223787	Q2PZI1	Probable C-mannosyltransferase DPY19L1	DPY19L1	1.04982	0.00310702	Up
5.81376e+06	2.32704e+06	4.63231e+06	4.31678e+06	966101	883778	816191	715227	Q9C005	Protein dpy-30 homolog	DPY30	-2.39623	0.000261365	Down
564873	749677	668476	660446	1.05906e+06	978340	988118	1.09007e+06	Q16555	Dihydropyrimidinase-related protein 2	DPYSL2	0.623381	0.000424556	Up
248265	344463	240415	229270	541268	481337	493674	535263	Q14195	Dihydropyrimidinase-related protein 3	DPYSL3	1.07419	0.000457006	Up
66575.7	76997	80214	75835.9	156531	131839	117752	146960	O14531	Dihydropyrimidinase-related protein 4	DPYSL4	0.86727	0.000178886	Up
138785	164968	128938	132550	330648	291307	311658	341655	Q9BPU6	Dihydropyrimidinase-related protein 5	DPYSL5	1.24318	1.62491e-05	Up
3.22093e+06	1.86177e+06	4.46393e+06	3.73231e+06	387464	465772	492624	389797	Q01658	Protein Dr1	DR1	-3.02273	5.67516e-05	Down
2.84738e+06	1.57544e+06	3.39729e+06	3.17181e+06	436508	373646	396241	344617	Q14919	Dr1-associated corepressor	DRAP1	-2.96686	4.31108e-05	Down
234303	307465	265262	246420	554061	544216	525704	608906	Q9Y295	Developmentally-regulated GTP-binding protein 1	DRG1	1.10192	2.91537e-05	Up
96664	123608	133065	112113	193621	185268	203417	235347	P55039	Developmentally-regulated GTP-binding protein 2	DRG2	0.752202	0.000604786	Up
1.22212e+06	637637	309898	166669	194328	190446	62298.5	82637	Q08554	Desmocollin-1	DSC1	-1.79484	0.0424289	Down
1.10775e+06	719163	1.2436e+06	1.33891e+06	221336	248201	244244	195735	Q02487	Desmocollin-2	DSC2	-2.33638	4.58638e-05	Down
350311	217164	240721	207653	57138	97983	94272	73058.7	Q14574	Desmocollin-3	DSC3	-1.45229	0.000560632	Down
92718.9	130581	104198	86351.1	222530	196447	210124	214933	Q9BVC3	Sister chromatid cohesion protein DCC1	DSCC1	1.11007	0.000254113	Up
42475	58452.4	51208.7	37150.2	75815	115064	92866.5	100640	O14972	Down syndrome critical region protein 3	DSCR3	1.04651	0.00172448	Up
2.61366e+06	1.86351e+06	2.70083e+06	2.57696e+06	836495	801742	829809	740462	Q14126	Desmoglein-2	DSG2	-1.66966	1.92752e-05	Down
526017	444204	450065	475046	226205	249055	259232	195757	Q9H410	Kinetochore-associated protein DSN1 homolog	DSN1	-0.960909	6.67667e-05	Down
71352.9	83247.6	67422.1	69991.6	114030	119411	120304	123205	Q03001	Dystonin	DST	0.762102	5.64688e-05	Up
751536	930897	977630	1.00689e+06	1.77271e+06	1.53092e+06	1.53282e+06	1.57599e+06	P60981	Destrin	DSTN	0.703903	0.000282533	Up
1.09101e+06	801536	1.31135e+06	1.29953e+06	335929	356823	353642	300863	Q96EV8	Dysbindin	DTNBP1	-1.79356	6.52855e-05	Down
100477	133004	106554	111871	135808	207362	208708	246548	Q8N5C7	DTW domain-containing protein 1	DTWD1	0.929689	0.0078114	Up
65729.3	107924	99803	102395	166883	165594	156456	155250	Q6P1R4	tRNA-dihydrouridine(16/17) synthase [NAD(P)(+)]-like	DUS1L	0.671516	0.00298124	Up
136615	163028	161513	150892	271779	253949	268806	282432	Q96G46	tRNA-dihydrouridine(47) synthase [NAD(P)(+)]-like	DUS3L	0.791104	1.81545e-05	Up
55400	52590.2	39009.2	26852.5	76522.4	98463.5	107595	125598	O75319	RNA/RNP complex-1-interacting phosphatase	DUSP11	1.16965	0.00423692	Up
160739	217433	155299	137464	313142	296541	269767	334965	Q9UNI6	Dual specificity protein phosphatase 12	DUSP12	0.947958	0.0013521	Up
273280	246504	153715	183686	497603	340542	335545	373619	Q9BVJ7	Dual specificity protein phosphatase 23	DUSP23	0.731276	0.00951214	Up
382557	406267	371981	275826	589434	562994	558788	611236	P51452	Dual specificity protein phosphatase 3	DUSP3	0.61101	0.00149729	Up
81376.3	76650.3	55303.1	78233.2	59060.3	36317.6	51102.4	46954.8	Q13115	Dual specificity protein phosphatase 4	DUSP4	-0.659488	0.0223117	Down
124961	152599	123387	137724	213220	230184	207741	222913	Q99956	Dual specificity protein phosphatase 9	DUSP9	0.73143	0.00010912	Up
2.63922e+06	1.98294e+06	2.07077e+06	1.97707e+06	967915	929346	960246	860015	P33316	Deoxyuridine 5'-triphosphate nucleotidohydrolase, mitochondrial	DUT	-1.10116	2.79471e-05	Down
274726	220503	326582	328112	151073	195244	189174	188205	O14641	Segment polarity protein dishevelled homolog DVL-2	DVL2	-0.672092	0.0062815	Down
443209	285471	280418	391947	87286.9	76043.3	87265.6	60987.4	Q8WWB3	DPY30 domain-containing protein 1	DYDC1	-2.05245	4.42197e-05	Down
100655	133788	99198.3	220836	319065	299994	235626	272329	Q7RTS9	Dymeclin	DYM	1.28759	0.00870167	Up
256972	322321	320936	297112	510420	492488	482884	541567	Q14204	Cytoplasmic dynein 1 heavy chain 1	DYNC1H1	0.698401	0.000102661	Up
280894	375385	320212	319504	594301	549311	550417	569235	Q9Y6G9	Cytoplasmic dynein 1 light intermediate chain 1	DYNC1LI1	0.807547	0.000102204	Up
912346	669025	1.62191e+06	1.24567e+06	286441	262770	213881	250637	Q8NCM8	Cytoplasmic dynein 2 heavy chain 1	DYNC2H1	-2.07153	0.000389916	Down
353177	416181	296935	177038	380698	501918	559617	586212	P63167	Dynein light chain 1, cytoplasmic	DYNLL1	0.707391	0.0462192	Up
176904	192143	217099	166463	368587	304812	303743	337893	Q96FJ2	Dynein light chain 2, cytoplasmic	DYNLL2	0.800351	0.000273317	Up
1.65972e+06	1.48488e+06	1.67717e+06	1.65889e+06	810779	709234	722653	652670	Q9NP97	Dynein light chain roadblock-type 1	DYNLRB1	-1.21266	5.12666e-06	Down
70523.7	114855	109466	72297.5	173039	216307	193028	199704	Q13627	Dual specificity tyrosine-phosphorylation-regulated kinase 1A	DYRK1A	1.11149	0.00603343	Up
289073	233878	246151	256409	108112	107470	125092	95646.3	O00716	Transcription factor E2F3	E2F3	-1.22106	1.9968e-05	Down
2.21122e+06	1.54456e+06	2.25599e+06	2.35752e+06	634674	633034	692119	609723	Q16254	Transcription factor E2F4	E2F4	-1.81715	2.54457e-05	Down
638471	414639	524786	627708	165153	180501	175220	118489	Q15329	Transcription factor E2F5	E2F5	-1.75957	0.000115572	Down
352761	296718	244879	274809	68547.7	135471	131540	123307	Q66K89	Transcription factor E4F1	E4F1	-1.16519	0.00168631	Down
1.07588e+06	679678	895850	980383	280949	317081	319526	251451	Q96JC9	ELL-associated factor 1	EAF1	-1.64955	6.34664e-05	Down
601053	542806	601617	608387	402267	368455	347757	343572	Q56P03	E2F-associated phosphoprotein	EAPP	-0.747783	4.0495e-05	Down
94511.4	153578	119019	131612	189680	201643	215313	217999	Q5JPH6	Probable glutamate--tRNA ligase, mitochondrial	EARS2	0.734336	0.00288508	Up
1.50473e+06	898001	1.47041e+06	1.40926e+06	276801	264755	283846	246950	O00559	Receptor-binding cancer antigen expressed on SiSo cells	EBAG9	-2.41072	1.61373e-05	Down
5.0435e+06	3.07049e+06	5.07887e+06	4.57109e+06	1.35444e+06	1.3215e+06	1.27872e+06	1.00391e+06	Q99848	Probable rRNA-processing protein EBP2	EBNA1BP2	-1.88659	9.37279e-05	Down
77693.6	120189	63811.5	71087.2	311892	229281	255774	314452	O95905	Protein ecdysoneless homolog	ECD	1.93185	0.000247672	Up
311914	360591	363045	310227	553291	508871	495451	513472	P30084	Enoyl-CoA hydratase, mitochondrial	ECHS1	0.604264	0.00048437	Up
406739	458542	323321	359337	708132	622332	634931	690692	P42126	Enoyl-CoA delta isomerase 1, mitochondrial	ECI1	0.791113	0.000548572	Up
195288	256093	195129	164832	373886	381723	388849	402669	Q5VYK3	Proteasome-associated protein ECM29 homolog	ECM29	0.980914	0.00038842	Up
43226.3	69889.2	68072.7	67055.4	112854	123897	106988	117783	Q9H8V3	Protein ECT2	ECT2	0.771297	0.00173763	Up
48031.6	70543.8	54130	51391	77870	85622.5	92621.8	104151	Q9BZQ6	ER degradation-enhancing alpha-mannosidase-like protein 3	EDEM3	0.756326	0.00367318	Up
4.70637e+06	2.53063e+06	4.00447e+06	4.13476e+06	1.13376e+06	1.051e+06	1.18255e+06	850464	O60869	Endothelial differentiation-related factor 1	EDF1	-1.89741	0.000167404	Down
45275.8	49141.6	50098.1	51834.1	93324.8	76254.2	88901.3	93418.3	Q3B7T1	Erythroid differentiation-related factor 1	EDRF1	0.876741	4.63394e-05	Up
1.74483e+06	979228	1.86733e+06	1.94059e+06	363368	359312	381246	287150	Q15075	Early endosome antigen 1	EEA1	-2.32143	0.000119383	Down
122521	157023	151102	134614	248664	222827	215253	247821	O75530	Polycomb protein EED	EED	0.720068	0.000290905	Up
1.81392e+06	2.15096e+06	1.84192e+06	1.77365e+06	3.67749e+06	3.27466e+06	3.25302e+06	3.69299e+06	Q05639	Elongation factor 1-alpha 2	EEF1A2	0.92726	3.71454e-05	Up
1.91603e+07	1.16614e+07	1.97188e+07	2.00317e+07	5.20228e+06	4.80912e+06	4.65536e+06	3.88136e+06	P24534	Elongation factor 1-beta	EEF1B2	-2.0384	9.75003e-05	Down
7.77331e+06	5.35686e+06	7.27861e+06	6.81968e+06	2.57992e+06	2.22029e+06	2.27137e+06	1.87771e+06	P29692	Elongation factor 1-delta	EEF1D	-1.6502	4.04387e-05	Down
380409	483952	429887	455790	858993	676846	751333	689024	O43324	Eukaryotic translation elongation factor 1 epsilon-1	EEF1E1	0.701573	0.000395409	Up
1.58942e+06	2.08372e+06	2.03859e+06	1.82332e+06	3.76421e+06	3.2734e+06	3.17584e+06	3.34621e+06	P26641	Elongation factor 1-gamma	EEF1G	0.777435	0.000181067	Up
1.63618e+06	2.08917e+06	1.9535e+06	1.63668e+06	3.6512e+06	3.06916e+06	2.99736e+06	3.2175e+06	P13639	Elongation factor 2	EEF2	0.808238	0.00028894	Up
68733.3	87300.5	91410.5	74266.7	143708	131930	154842	152720	P57772	Selenocysteine-specific elongation factor	EEFSEC	0.875548	0.000225168	Up
41006.1	91180.9	71767.9	75622.4	107317	139060	129117	151721	Q7L9B9	Endonuclease/exonuclease/phosphatase family domain-containing protein 1	EEPD1	0.86354	0.011886	Up
702207	524722	788923	846046	128895	130424	151283	125158	O75071	EF-hand calcium-binding domain-containing protein 14	EFCAB14	-2.5236	6.37372e-06	Down
170430	181081	147220	168146	60700.8	46825.6	92697.1	71456.7	Q9BUP0	EF-hand domain-containing protein D1	EFHD1	-1.35722	0.000825584	Down
109803	135376	98668.9	105034	190752	194332	191903	196914	Q7Z2Z2	Elongation factor-like GTPase 1	EFL1	0.846233	0.000202336	Up
83059.7	24680.8	52641.6	39212.3	14523.2	6867.37	5899.42	10455.4	O43921	Ephrin-A2	EFNA2	-2.40667	0.00245728	Down
250371	154009	362158	357445	48888.6	45417.4	70280.6	33781.3	P52797	Ephrin-A3	EFNA3	-2.68822	0.000487098	Down
547740	412961	558119	604309	205085	180478	197985	154067	P98172	Ephrin-B1	EFNB1	-1.54695	5.64354e-05	Down
389710	175008	238922	168770	53036.9	93303.8	106018	75779.4	P52799	Ephrin-B2	EFNB2	-1.29165	0.00503524	Down
9.48434e+06	6.29545e+06	9.06826e+06	1.2991e+07	405290	1.16625e+06	1.43766e+06	1.12499e+06	O43281	Embryonal Fyn-associated substrate	EFS	-3.01743	0.000384887	Down
554460	717125	605871	574675	946642	902731	892096	915006	Q15029	116 kDa U5 small nuclear ribonucleoprotein component	EFTUD2	0.622691	0.000448068	Up
372414	293545	278529	313404	134299	169357	199291	128393	Q9UHF1	Epidermal growth factor-like protein 7	EGFL7	-0.999138	0.0011605	Down
710046	472748	870667	886649	252430	238012	267575	206383	P18146	Early growth response protein 1	EGR1	-1.68842	0.000434688	Down
54264.2	31730.3	160012	157829	22077.2	10813.2	11050.7	20469.9	P11161	E3 SUMO-protein ligase EGR2	EGR2	-2.75033	0.0175331	Down
105434	74956.4	159219	169277	65278.7	68736	62354.8	65116.2	Q8NDI1	EH domain-binding protein 1	EHBP1	-1.02121	0.0476386	Down
232644	212061	273458	370165	130646	133636	127009	134305	Q8N3D4	EH domain-binding protein 1-like protein 1	EHBP1L1	-0.937348	0.00121998	Down
261432	313139	298596	287861	461115	432730	423541	465473	Q9H4M9	EH domain-containing protein 1	EHD1	0.607998	7.26763e-05	Up
403349	463004	441458	402652	790540	768063	747103	840925	Q9H223	EH domain-containing protein 4	EHD4	0.88356	7.50936e-06	Up
52688.1	70577.8	70612.1	48105.2	86500.9	92053.4	102883	119511	Q08426	Peroxisomal bifunctional enzyme	EHHADH	0.661226	0.00572173	Up
211126	97889.9	124931	142050	13018.2	62242.8	64008	47706.4	Q9Y6B2	EP300-interacting inhibitor of differentiation 1	EID1	-1.2799	0.0225599	Down
563504	1.12184e+06	461543	231439	110837	131753	56442.3	109798	P41567	Eukaryotic translation initiation factor 1	EIF1	-2.21596	0.00450756	Down
5.35513e+06	3.59854e+06	5.44085e+06	5.49788e+06	2.12307e+06	1.99216e+06	2.0054e+06	1.79186e+06	Q8N9N8	Probable RNA-binding protein EIF1AD	EIF1AD	-1.4333	0.000161014	Down
210265	258902	232400	201035	365293	361573	353396	403276	Q9BY44	Eukaryotic translation initiation factor 2A	EIF2A	0.715475	0.000219022	Up
63305.3	75354.3	63566	63268.9	118017	128468	123277	121624	Q9P2K8	eIF-2-alpha kinase GCN2	EIF2AK4	0.948833	1.153e-05	Up
158065	176822	159331	134014	286168	262387	251674	290672	Q14232	Translation initiation factor eIF-2B subunit alpha	EIF2B1	0.789349	0.000166218	Up
112550	143273	108576	110923	279191	276772	280476	324198	P49770	Translation initiation factor eIF-2B subunit beta	EIF2B2	1.32447	2.09566e-05	Up
136035	179790	158297	133798	201638	238815	222389	258136	Q9NR50	Translation initiation factor eIF-2B subunit gamma	EIF2B3	0.647964	0.00300584	Up
96801.3	141777	98445.2	103237	208141	195842	215130	218665	Q13144	Translation initiation factor eIF-2B subunit epsilon	EIF2B5	1.0695	0.000407037	Up
64721.2	115037	96520.9	76377.6	130071	145263	136686	174115	P41214	Eukaryotic translation initiation factor 2D	EIF2D	0.70551	0.010014	Up
597294	671667	626120	609531	1.15606e+06	1.04157e+06	1.01799e+06	1.04938e+06	P05198	Eukaryotic translation initiation factor 2 subunit 1	EIF2S1	0.758887	8.30544e-06	Up
785953	926638	843667	791404	1.36235e+06	1.21664e+06	1.22927e+06	1.2409e+06	P41091	Eukaryotic translation initiation factor 2 subunit 3	EIF2S3	0.595256	0.000111172	Up
481986	515842	478385	479182	826032	728773	719382	780728	Q14152	Eukaryotic translation initiation factor 3 subunit A	EIF3A	0.651211	1.97548e-05	Up
825283	999184	951781	854772	1.47764e+06	1.31698e+06	1.3142e+06	1.41214e+06	P55884	Eukaryotic translation initiation factor 3 subunit B	EIF3B	0.595198	0.000215066	Up
533720	666569	571583	533881	1.08993e+06	976121	995824	1.05598e+06	Q99613	Eukaryotic translation initiation factor 3 subunit C	EIF3C	0.892243	5.76862e-05	Up
321010	419160	369131	374342	786282	733553	707962	859234	O15371	Eukaryotic translation initiation factor 3 subunit D	EIF3D	1.03156	4.17701e-05	Up
371356	484115	434916	453312	1.20391e+06	1.03063e+06	985951	1.12873e+06	P60228	Eukaryotic translation initiation factor 3 subunit E	EIF3E	1.2816	1.45793e-05	Up
898691	1.24693e+06	987241	894163	1.81484e+06	1.50799e+06	1.52838e+06	1.68863e+06	O00303	Eukaryotic translation initiation factor 3 subunit F	EIF3F	0.770439	0.00151246	Up
239340	284574	275939	240881	521302	462650	449952	467860	O15372	Eukaryotic translation initiation factor 3 subunit H	EIF3H	0.848361	3.53238e-05	Up
612084	802171	796907	762308	1.44188e+06	1.22035e+06	1.3367e+06	1.34908e+06	Q13347	Eukaryotic translation initiation factor 3 subunit I	EIF3I	0.784519	0.000182444	Up
1.46158e+06	1.1229e+06	1.20013e+06	1.17549e+06	647670	675205	654367	534014	O75822	Eukaryotic translation initiation factor 3 subunit J	EIF3J	-0.867534	0.000135241	Down
354004	381344	329743	309862	732224	645702	690197	727903	Q9UBQ5	Eukaryotic translation initiation factor 3 subunit K	EIF3K	1.05242	1.11715e-05	Up
411258	514452	489307	499910	1.04902e+06	943855	939767	1.12861e+06	Q9Y262	Eukaryotic translation initiation factor 3 subunit L	EIF3L	1.01049	3.00931e-05	Up
380523	525178	444820	438951	762685	726447	699165	795439	Q7L2H7	Eukaryotic translation initiation factor 3 subunit M	EIF3M	0.752727	0.000361012	Up
915302	1.20794e+06	999621	899986	2.38812e+06	1.90592e+06	1.84706e+06	2.0323e+06	P60842	Eukaryotic initiation factor 4A-I	EIF4A1	1.04026	0.000198429	Up
531112	670827	529309	498845	1.24085e+06	1.11308e+06	1.0433e+06	1.12712e+06	Q14240	Eukaryotic initiation factor 4A-II	EIF4A2	1.07899	7.5579e-05	Up
620510	770853	767936	711808	1.39994e+06	1.22269e+06	1.14514e+06	1.2285e+06	P38919	Eukaryotic initiation factor 4A-III	EIF4A3	0.728138	0.000152781	Up
4.84074e+06	2.26844e+06	4.22411e+06	4.15451e+06	1.25133e+06	1.03556e+06	1.04108e+06	843656	P23588	Eukaryotic translation initiation factor 4B	EIF4B	-2.01246	0.000473898	Down
189636	291909	234388	197227	444290	418367	367045	436861	O60573	Eukaryotic translation initiation factor 4E type 2	EIF4E2	0.986562	0.00124465	Up
8.0498e+06	4.37749e+06	8.72904e+06	8.56163e+06	2.01735e+06	1.47068e+06	1.46836e+06	1.21678e+06	Q13541	Eukaryotic translation initiation factor 4E-binding protein 1	EIF4EBP1	-2.49877	0.0002127	Down
1.13531e+06	603854	864936	1.0006e+06	229417	209959	208992	187371	Q13542	Eukaryotic translation initiation factor 4E-binding protein 2	EIF4EBP2	-2.15473	5.53059e-05	Down
931883	596614	876661	817271	202230	246837	247889	207200	Q9NRA8	Eukaryotic translation initiation factor 4E transporter	EIF4ENIF1	-1.8995	3.13419e-05	Down
282338	364964	288693	291909	626598	559744	564734	638949	P78344	Eukaryotic translation initiation factor 4 gamma 2	EIF4G2	1.03695	6.91826e-05	Up
5.28619e+06	3.31827e+06	4.74143e+06	4.83527e+06	1.54401e+06	1.41175e+06	1.33964e+06	1.11742e+06	Q15056	Eukaryotic translation initiation factor 4H	EIF4H	-1.79937	6.63231e-05	Down
2.26397e+06	1.97501e+06	2.02591e+06	1.77771e+06	1.00281e+06	970722	995555	837435	P55010	Eukaryotic translation initiation factor 5	EIF5	-1.02486	2.66116e-05	Down
3.68618e+06	3.2866e+06	4.28639e+06	4.02271e+06	2.59693e+06	2.12066e+06	2.17636e+06	1.95775e+06	P63241	Eukaryotic translation initiation factor 5A-1	EIF5A	-0.843184	0.000582266	Down
409571	332607	550742	479565	63126.9	119837	117719	99574.2	Q9GZV4	Eukaryotic translation initiation factor 5A-2	EIF5A2	-2.03276	0.000184696	Down
1.17802e+06	1.421e+06	1.28106e+06	1.05585e+06	2.22701e+06	2.03475e+06	2.07542e+06	2.10434e+06	P56537	Eukaryotic translation initiation factor 6	EIF6	0.7653	0.000174736	Up
206851	270745	231176	201003	332952	354578	349244	382551	Q9BQ52	Zinc phosphodiesterase ELAC protein 2	ELAC2	0.684189	0.000857254	Up
476306	432501	348606	337811	176903	181521	200771	168910	P32519	ETS-related transcription factor Elf-1	ELF1	-1.12385	0.000917826	Down
1.55354e+06	1.24603e+06	1.51021e+06	1.53799e+06	526126	538246	532575	419797	P78545	ETS-related transcription factor Elf-3	ELF3	-1.52566	1.04617e-05	Down
130024	90098.2	66335.1	91441.8	44445.6	36628.4	57335.3	53967.5	Q99607	ETS-related transcription factor Elf-4	ELF4	-0.883366	0.00826433	Down
32913.4	79283.4	30923.7	35679.7	22867.2	16023.6	29514.4	11026.3	P0C7U0	Protein ELFN1	ELFN1	-0.818633	0.0412041	Down
229284	231241	247406	274473	62981.5	85659	84451.2	84492.2	Q5R3F8	Protein phosphatase 1 regulatory subunit 29	ELFN2	-1.50242	1.12644e-05	Down
208623	158524	165312	187699	73568.6	82674.9	60443.9	70284.3	P19419	ETS domain-containing protein Elk-1	ELK1	-1.29512	5.09118e-05	Down
465427	184047	238607	298532	68226.1	112387	90332.9	71953.2	Q9HB65	RNA polymerase II elongation factor ELL3	ELL3	-1.72675	0.0018611	Down
64592.8	67698.5	37098.4	76657.8	134366	144104	143359	158452	Q96JJ3	Engulfment and cell motility protein 2	ELMO2	1.11966	0.00163237	Up
113957	177295	114864	153819	173531	233914	234686	249441	Q8IZ81	ELMO domain-containing protein 2	ELMOD2	0.802453	0.0134235	Up
4.21083e+06	3.28197e+06	5.56725e+06	5.23513e+06	1.51721e+06	949745	1.11196e+06	889872	P60002	Transcription elongation factor 1 homolog	ELOF1	-2.19585	0.000159514	Down
100598	101806	121610	130074	231741	226849	217835	252729	Q9BW60	Elongation of very long chain fatty acids protein 1	ELOVL1	1.03748	0.000353235	Up
30707.4	87395.7	82029.5	45498.3	162698	124169	135548	139498	Q9NYP7	Elongation of very long chain fatty acids protein 5	ELOVL5	1.10886	0.0324136	Up
55744.4	172358	180348	64980.8	320256	414500	307910	467258	A1L3X0	Elongation of very long chain fatty acids protein 7	ELOVL7	1.63032	0.0209474	Up
104122	186653	134938	139892	279565	277046	274344	277460	Q6IA86	Elongator complex protein 2	ELP2	1.01267	0.00114205	Up
134863	202074	167762	174534	294932	299621	300437	338835	Q9H9T3	Elongator complex protein 3	ELP3	0.809853	0.00050972	Up
55096.7	73027	72825.9	69635	105681	111311	151148	130616	Q96EB1	Elongator complex protein 4	ELP4	0.764008	0.00117978	Up
321329	338106	296221	295373	195664	199880	229639	191561	Q8TE02	Elongator complex protein 5	ELP5	-0.642718	0.000185732	Down
106387	115702	84786.5	68424.4	180304	168347	184892	200768	Q0PNE2	Elongator complex protein 6	ELP6	0.933783	0.00711603	Up
211482	123246	172929	181952	17541.1	31767.9	86296.2	23559.8	Q6PCB8	Embigin	EMB	-2.68126	0.00403086	Down
145257	186713	146132	137019	293039	290149	306255	353643	Q8N766	ER membrane protein complex subunit 1	EMC1	1.04032	0.000137794	Up
1.8627e+06	1.1935e+06	1.42672e+06	1.52744e+06	649457	609598	614757	528074	Q5UCC4	ER membrane protein complex subunit 10	EMC10	-1.27073	0.000112546	Down
176912	199069	205641	173059	377697	379975	378035	377253	Q15006	ER membrane protein complex subunit 2	EMC2	1.00722	0.000490474	Up
104891	124174	86297.1	78345.1	214028	227575	210896	276059	Q9P0I2	ER membrane protein complex subunit 3	EMC3	1.20775	0.000352489	Up
192535	239684	196724	160589	470423	409792	409579	518203	Q5J8M3	ER membrane protein complex subunit 4	EMC4	1.17713	0.000161748	Up
222089	297760	240197	243526	376086	399658	411978	400820	O43402	ER membrane protein complex subunit 8	EMC8	0.726679	0.000389394	Up
6.58234e+06	3.77046e+06	5.57468e+06	5.42602e+06	1.51968e+06	1.36101e+06	1.36514e+06	1.08726e+06	P50402	Emerin	EMD	-2.01266	5.65231e-05	Down
1.36096e+06	1.00595e+06	1.33073e+06	1.29625e+06	627000	552292	545528	463418	Q8N8S7	Protein enabled homolog	ENAH	-1.25876	0.00012053	Down
1.08486e+06	747891	1.23737e+06	1.18934e+06	513787	487779	470788	451104	O94919	Endonuclease domain-containing 1 protein	ENDOD1	-1.24641	0.000592163	Down
540101	311144	447662	480484	108101	39038.5	65019.4	27608.2	Q9H0I2	Enkurin domain-containing protein 1	ENKD1	-3.15696	0.0005851	Down
4.53428e+06	3.74974e+06	4.50471e+06	4.39511e+06	1.92819e+06	1.77263e+06	1.72274e+06	1.40972e+06	P09104	Gamma-enolase	ENO2	-1.34833	2.52437e-05	Down
279424	360816	267902	240761	504007	449326	478747	496580	Q9UHY7	Enolase-phosphatase E1	ENOPH1	0.833484	0.00104896	Up
413450	376083	344743	271137	159899	215817	213996	193257	P22413	Ectonucleotide pyrophosphatase/phosphodiesterase family member 1	ENPP1	-0.823726	0.00226172	Down
2.62571e+06	2.03661e+06	2.69916e+06	2.63326e+06	746034	759624	813389	709319	Q9Y6X5	Bis(5'-adenosyl)-triphosphatase ENPP4	ENPP4	-1.80439	3.17813e-06	Down
4.2374e+06	2.17595e+06	3.94435e+06	3.40374e+06	705059	949176	880393	701995	O43768	Alpha-endosulfine	ENSA	-2.21247	0.000147846	Down
8.00629e+06	5.14633e+06	8.61856e+06	9.01974e+06	2.16074e+06	2.46057e+06	2.50902e+06	1.84851e+06	Q9NPA8	Transcription and mRNA export factor ENY2	ENY2	-1.84697	0.000168227	Down
35784.2	59544.2	93750.1	60567.6	124260	131314	133768	141548	Q5NDL2	EGF domain-specific O-linked N-acetylglucosamine transferase	EOGT	1.14206	0.00653129	Up
222486	243734	287360	403913	100611	67102	68649.8	54559.1	Q6ZTU2	EP400 N-terminal-like protein	EP400NL	-1.968	0.000283247	Down
228132	203448	319102	390953	190483	175728	166925	159290	P11171	Protein 4.1	EPB41	-0.675411	0.0487272	Down
67685.8	53438.4	89271.2	56936.8	48001	33928	37788.8	28176.2	Q9H329	Band 4.1-like protein 4B	EPB41L4B	-0.797182	0.0101626	Down
14257	57587.1	22731.4	62348.9	107157	101456	100791	120921	Q9HCM4	Band 4.1-like protein 5	EPB41L5	1.37703	0.0452393	Up
3.86075e+06	2.68059e+06	3.43737e+06	2.87892e+06	1.23816e+06	1.16096e+06	1.17187e+06	1.10524e+06	P16422	Epithelial cell adhesion molecule	EPCAM	-1.437	0.000672994	Down
209609	437007	348573	230724	130374	129477	182817	177153	Q9UM22	Mammalian ependymin-related protein 1	EPDR1	-0.913589	0.0164116	Down
67595.8	49128.6	126351	145206	18424.7	29162.6	32988.2	30431.8	Q9HCE0	Ectopic P granules protein 5 homolog	EPG5	-1.70241	0.00636308	Down
201675	234804	226526	220611	356635	407661	402914	412108	P29317	Ephrin type-A receptor 2	EPHA2	0.858228	1.66814e-05	Up
70943.2	91768.6	65893.1	74592.4	118772	125811	129704	135212	P29323	Ephrin type-B receptor 2	EPHB2	0.812034	0.000454888	Up
65997.1	50370.9	31860.7	52151.4	58878.6	92417.5	94940.2	101347	P54760	Ephrin type-B receptor 4	EPHB4	0.869857	0.0287257	Up
328381	426890	306994	278981	799417	644046	613822	736696	P07099	Epoxide hydrolase 1	EPHX1	1.11976	0.000507849	Up
55125.8	65451.9	29171.9	77145.2	125049	80408.8	95232.8	101210	P34913	Bifunctional epoxide hydrolase 2	EPHX2	0.704146	0.0366497	Up
46928.2	55233.4	80512.7	48999.1	118403	135526	101325	151460	Q7L775	EPM2A-interacting protein 1	EPM2AIP1	1.28462	0.00184457	Up
2.47727e+06	1.53619e+06	2.37971e+06	2.61511e+06	469674	519973	533924	421279	Q9Y6I3	Epsin-1	EPN1	-2.29507	2.79327e-05	Down
1.18794e+06	655377	981555	1.00116e+06	251990	249189	253736	208782	O95208	Epsin-2	EPN2	-1.98408	5.43674e-05	Down
664164	383323	562554	536600	105051	96968.5	115177	97882.3	Q9H201	Epsin-3	EPN3	-2.43731	1.09862e-05	Down
131103	151824	111201	135196	372496	367646	369243	382608	P58107	Epiplakin	EPPK1	1.47786	3.69533e-06	Up
342545	438748	405536	372616	782452	693915	678446	757385	P07814	Bifunctional glutamate/proline--tRNA ligase	EPRS	0.899222	6.17099e-05	Up
434998	385883	493080	467305	241208	248125	254278	244797	P42566	Epidermal growth factor receptor substrate 15	EPS15	-0.872253	3.7291e-05	Down
714712	633543	720688	725006	397840	379286	399351	367820	Q9UBC2	Epidermal growth factor receptor substrate 15-like 1	EPS15L1	-0.885233	4.2706e-06	Down
1.06353e+06	728801	1.04151e+06	1.01654e+06	248341	260294	265133	210635	Q8TE68	Epidermal growth factor receptor kinase substrate 8-like protein 1	EPS8L1	-2.01658	1.22773e-05	Down
64735.7	144634	124642	135889	261284	230734	217574	210666	Q9C0D9	Ethanolaminephosphotransferase 1	EPT1	0.783037	0.00980686	Up
73446.7	141520	117672	94451.3	270882	188245	207528	227632	O75616	GTPase Era, mitochondrial	ERAL1	1.03665	0.00330262	Up
28728.4	43701.7	69350.2	77169.6	81198	97178.6	98807	117645	Q9NZ08	Endoplasmic reticulum aminopeptidase 1	ERAP1	0.793762	0.0342407	Up
633233	520203	666338	793416	234045	228078	240992	210551	Q96RT1	Protein LAP2	ERBB2IP	-1.49168	2.77662e-05	Down
118192	79026.4	152238	235106	24311.9	21403.1	8854.67	28889.9	P21860	Receptor tyrosine-protein kinase erbB-3	ERBB3	-2.56452	0.00136697	Down
914855	554039	921145	917583	270737	259572	276257	220438	Q8IUD2	ELKS/Rab6-interacting/CAST family member 1	ERC1	-1.78886	0.000149567	Down
1.26748e+06	666523	1.08008e+06	1.10638e+06	438175	268962	212880	216454	O15083	ERC protein 2	ERC2	-2.1713	0.000999534	Down
102185	157152	105713	101544	277621	270703	253861	287601	P18074	TFIIH basal transcription factor complex helicase XPD subunit	ERCC2	1.39915	0.000211568	Up
48181.1	60294.1	54998.3	60442.3	124064	122798	115880	135216	P19447	TFIIH basal transcription factor complex helicase XPB subunit	ERCC3	1.0984	1.32893e-05	Up
59269.7	79956.5	50400.9	53095.8	138517	128384	138167	155565	Q92889	DNA repair endonuclease XPF	ERCC4	1.30004	0.000251288	Up
227479	181818	164626	179625	45644.3	64928.7	69967.7	59025.6	P28715	DNA repair protein complementing XP-G cells	ERCC5	-1.54396	6.01507e-05	Down
95904.5	99316	115344	153979	59192.2	53953.7	59494	56005	Q03468	DNA excision repair protein ERCC-6	ERCC6	-0.897944	0.000764569	Down
215813	160136	225125	307699	122381	136019	144219	140229	Q2NKX8	DNA excision repair protein ERCC-6-like	ERCC6L	-0.674618	0.0121455	Down
566828	622290	971066	1.05233e+06	480338	270907	425000	380991	O14944	Proepiregulin	EREG	-0.983233	0.0116724	Down
232536	149341	169261	193113	118133	114871	117818	96804.9	P50548	ETS domain-containing transcription factor ERF	ERF	-0.639074	0.0033316	Down
338568	394949	376383	321376	666078	548445	539576	604087	Q969X5	Endoplasmic reticulum-Golgi intermediate compartment protein 1	ERGIC1	0.688889	0.000325181	Up
132715	236558	164555	169529	251243	253408	243925	286730	Q96RQ1	Endoplasmic reticulum-Golgi intermediate compartment protein 2	ERGIC2	0.595075	0.0171857	Up
6.74299e+06	4.22359e+06	8.77553e+06	8.39198e+06	2.51278e+06	2.19216e+06	2.13649e+06	1.88761e+06	P84090	Enhancer of rudimentary homolog	ERH	-1.8059	0.000679325	Down
111352	119516	74043.9	87308.5	126299	189574	181643	187991	O43414	ERI1 exoribonuclease 3	ERI3	0.895796	0.00879199	Up
825289	436518	812142	784236	159778	189154	189388	168022	Q86X53	Glutamate-rich protein 1	ERICH1	-2.16009	0.000139389	Down
1.02237e+06	553339	996240	933474	256867	251332	250555	210727	Q6P6B1	Glutamate-rich protein 5	ERICH5	-1.94295	0.000167793	Down
152925	168057	184913	159108	442913	361451	378580	405698	O75477	Erlin-1	ERLIN1	1.26135	6.99961e-06	Up
69933.8	109892	101351	87073	140214	229742	228227	255263	O94905	Erlin-2	ERLIN2	1.28127	0.00251991	Up
84679.6	39730.2	30205.9	73403.6	93900.6	130286	128190	118799	O75460	Serine/threonine-protein kinase/endoribonuclease IRE1	ERN1	1.12642	0.041205	Up
42563.7	85135.3	16119	28634.3	107727	127477	97168.1	120217	Q86YB8	ERO1-like protein beta	ERO1B	1.67877	0.0182331	Up
8.54953e+06	6.1828e+06	8.61841e+06	8.64552e+06	3.58969e+06	3.47019e+06	3.47272e+06	3.15778e+06	P30040	Endoplasmic reticulum resident protein 29	ERP29	-1.30611	7.12463e-05	Down
4.84552e+06	2.42286e+06	4.35568e+06	4.36851e+06	682787	851331	748732	536145	Q9UJM3	ERBB receptor feedback inhibitor 1	ERRFI1	-2.60748	9.0099e-05	Down
377285	215010	280194	213270	111779	162012	116031	112457	Q96AP7	Endothelial cell-selective adhesion molecule	ESAM	-1.1159	0.00345922	Down
535342	751608	694045	672125	1.25432e+06	1.1895e+06	1.12477e+06	1.15921e+06	P10768	S-formylglutathione hydrolase	ESD	0.78173	0.000259321	Up
1.35233e+06	895331	1.43723e+06	1.44926e+06	377815	391829	417596	315492	Q9H501	ESF1 homolog	ESF1	-1.85778	8.39135e-05	Down
247060	369480	327675	291583	585903	563674	549575	551008	A0FGR8	Extended synaptotagmin-2	ESYT2	0.84802	0.00493277	Up
23651.8	21516.5	46181.9	74767.7	9557.97	8074.6	8092.83	5022.14	Q9NY74	Ewing's tumor-associated antigen 1	ETAA1	-2.11083	0.00280256	Down
319131	426152	426560	387201	696928	651806	649243	731699	P62495	Eukaryotic peptide chain release factor subunit 1	ETF1	0.729652	0.000263062	Up
81066.7	118020	103700	89339	154101	144503	137087	150292	Q16134	Electron transfer flavoprotein-ubiquinone oxidoreductase, mitochondrial	ETFDH	0.610822	0.0118135	Up
130785	152172	67996.9	108920	154931	190415	182261	202373	Q9HBU6	Ethanolamine kinase 1	ETNK1	0.636658	0.0347717	Up
217079	136532	264003	371326	59013.3	60431.9	60106	34100.3	P43268	ETS translocation variant 4	ETV4	-2.01388	0.00101523	Down
419900	325684	367151	350973	193822	200316	210161	185517	P41212	Transcription factor ETV6	ETV6	-0.865537	4.864e-05	Down
439591	413999	402775	503620	185677	237864	149389	140319	Q9NYK6	Protein EURL homolog	EURL	-1.3491	0.000387218	Down
187445	322208	292487	62801.9	64985.8	64000.2	40424.6	40784.4	Q9H8M9	Protein eva-1 homolog A	EVA1A	-2.1954	0.0186736	Down
141153	72734.7	176126	204333	33742.7	22538.4	42940.8	25757.5	Q9UI08	Ena/VASP-like protein	EVL	-2.41478	0.00132405	Down
144546	183149	141849	174031	247775	241681	251468	231033	Q92817	Envoplakin	EVPL	0.619533	0.0052913	Up
8.94326e+06	5.06304e+06	8.00372e+06	8.47393e+06	2.03068e+06	1.94109e+06	1.95466e+06	1.67474e+06	Q01844	RNA-binding protein EWS	EWSR1	-2.08054	5.88626e-05	Down
73648.7	89701.7	96655.8	87478.4	171062	160180	167768	160221	Q9NV70	Exocyst complex component 1	EXOC1	0.88843	3.77356e-05	Up
100580	104010	80612.8	86002.7	185401	181472	171247	185587	Q96KP1	Exocyst complex component 2	EXOC2	0.975468	0.000829411	Up
103843	140237	125407	125006	209303	187974	193641	214936	O60645	Exocyst complex component 3	EXOC3	0.686269	0.000406144	Up
99806.9	124031	110185	100914	191330	192833	185411	206484	Q96A65	Exocyst complex component 4	EXOC4	0.863804	4.25956e-05	Up
87757.3	129584	107068	85396.5	179509	172787	188088	185354	O00471	Exocyst complex component 5	EXOC5	0.905171	0.00786557	Up
44158.3	46201.3	54955.1	74386.9	83614.8	83296.5	118263	120810	Q8TAG9	Exocyst complex component 6	EXOC6	0.996893	0.00762237	Up
100478	132126	113284	80573.6	168090	182864	183736	199082	Q8IYI6	Exocyst complex component 8	EXOC8	0.778203	0.00229416	Up
104042	146770	102268	84162.6	193786	223730	217083	298902	Q9Y2C4	Nuclease EXOG, mitochondrial	EXOG	1.09535	0.00205673	Up
205055	227235	213618	180985	404533	343921	326629	361748	Q9Y3B2	Exosome complex component CSL4	EXOSC1	0.753168	0.000162004	Up
161226	204916	170928	191492	318560	301325	284391	323581	Q01780	Exosome component 10	EXOSC10	0.77434	0.000142995	Up
155335	234009	215494	181119	333986	335297	355448	382268	Q13868	Exosome complex component RRP4	EXOSC2	0.80042	0.000861114	Up
183079	240822	149131	149402	315639	303060	313880	321306	Q9NQT5	Exosome complex component RRP40	EXOSC3	0.920978	0.00242375	Up
267800	337400	293537	290524	610867	539828	553554	571804	Q9NPD3	Exosome complex component RRP41	EXOSC4	0.946192	2.16495e-05	Up
171303	304492	198194	217018	447412	397103	398188	403376	Q9NQT4	Exosome complex component RRP46	EXOSC5	0.948972	0.00228439	Up
1.44761e+06	1.12891e+06	1.16513e+06	1.02952e+06	803630	718245	746941	626719	Q5RKV6	Exosome complex component MTR3	EXOSC6	-0.646805	0.00142811	Down
324026	345053	248559	305139	530386	491932	556996	505453	Q96B26	Exosome complex component RRP43	EXOSC8	0.71929	0.000396723	Up
265138	171903	205397	241544	56395.5	70613.1	76554.4	54522.6	Q8NEV8	Exophilin-5	EXPH5	-1.81516	6.87235e-05	Down
50869.5	65257.5	41549.4	47810.5	149015	177537	184171	203487	Q93063	Exostosin-2	EXT2	1.874	3.45852e-05	Up
45280.2	113823	57769.3	54815.9	106306	177650	158853	226717	Q9UBQ6	Exostosin-like 2	EXTL2	1.5796	0.0107547	Up
93809.3	43897.1	48138.5	47466	96225.7	161342	150730	132442	O43909	Exostosin-like 3	EXTL3	1.56653	0.00603952	Up
97390	120602	103014	90561	171486	146328	144088	157476	Q15910	Histone-lysine N-methyltransferase EZH2	EZH2	0.600225	0.00130159	Up
101134	54019.4	105604	120424	31841.1	35145.3	23033.6	16431.2	P00742	Coagulation factor X	F10	-1.9136	0.00214376	Down
977003	666322	922157	824336	504289	444691	443368	378800	Q9Y624	Junctional adhesion molecule A	F11R	-0.975734	0.000767365	Down
112794	69387.8	83679.7	118763	188072	228558	218377	239920	P00734	Prothrombin	F2	1.18573	0.0008688	Up
544152	332405	552354	634655	87070.2	82816	68996.3	56843.7	P13726	Tissue factor	F3	-2.85255	2.96193e-05	Down
109449	46588.4	54057.4	21779.6	308464	283329	300065	269111	P12259	Coagulation factor V	F5	2.53518	0.0018014	Up
8.05594e+06	3.03248e+06	1.55723e+07	1.18572e+07	2.15445e+06	1.58873e+06	1.73304e+06	1.06944e+06	P00451	Coagulation factor VIII	F8	-2.5837	0.00540589	Down
36639	45126.2	28158.8	23236.3	70412	90413.2	58037.9	90114.5	Q0VG06	Fanconi anemia core complex-associated protein 100	FAAP100	1.3088	0.00320571	Up
571993	413933	485961	555723	67548.1	175335	138402	116744	Q6NZ36	Fanconi anemia core complex-associated protein 20	FAAP20	-2.02952	0.000523518	Down
1.13257e+07	8.94051e+06	1.04004e+07	9.00811e+06	5.8845e+06	5.2678e+06	5.3811e+06	5.0438e+06	Q01469	Fatty acid-binding protein, epidermal	FABP5	-0.865982	9.51748e-05	Down
514872	419574	529483	502541	156266	196784	198819	172578	P51161	Gastrotropin	FABP6	-1.4618	1.37452e-05	Down
1.98385e+06	1.65348e+06	1.63596e+06	1.56209e+06	1.32706e+06	1.07696e+06	1.03051e+06	881913	Q13158	FAS-associated death domain protein	FADD	-0.642333	0.0033505	Down
93204.2	101159	82723.7	53347.2	107993	151795	166889	177625	P16930	Fumarylacetoacetase	FAH	0.857143	0.0144473	Up
248481	288509	209263	206278	423262	360730	363214	376271	Q6P587	Acylpyruvase FAHD1, mitochondrial	FAHD1	0.691978	0.00159127	Up
55939.5	73267.6	65020.4	51258.5	67762	120181	100916	122944	Q9NVQ4	Fas apoptotic inhibitory molecule 1	FAIM	0.870152	0.0199049	Up
389151	388868	398855	455880	206559	228483	225160	203464	Q8N5W9	Filamin-interacting protein FAM101B	FAM101B	-0.868113	1.16132e-05	Down
2.85425e+06	1.65081e+06	3.05559e+06	3.3614e+06	796367	743587	741370	569872	Q9BTL3	RNMT-activating mini protein	FAM103A1	-1.9927	0.000295159	Down
1.41399e+06	808337	824522	675346	114326	345935	313158	238907	Q969W3	Protein FAM104A	FAM104A	-1.56449	0.00399638	Down
1.60071e+06	991678	1.96164e+06	1.97784e+06	378836	414390	439390	354300	Q9H098	Protein FAM107B	FAM107B	-2.16703	0.000178098	Down
539120	438662	493634	726066	215896	181917	240917	160564	Q9BQ89	Protein FAM110A	FAM110A	-1.37634	0.0003717	Down
1.42286e+06	700404	1.38616e+06	1.46846e+06	212464	257462	257223	175029	Q1W6H9	Protein FAM110C	FAM110C	-2.58029	0.000158042	Down
52348.5	71565.1	42998.3	40184.5	79182	102608	111989	116145	Q96PZ2	Protein FAM111A	FAM111A	1.17038	0.00416014	Up
2.60585e+06	1.45339e+06	2.18245e+06	2.37488e+06	471959	466605	461027	384002	Q8IWE2	Protein NOXP20	FAM114A1	-2.29657	2.87197e-05	Down
659314	393100	677844	685473	167938	168884	168741	130673	Q9C073	Protein FAM117A	FAM117A	-1.98972	0.000118857	Down
811939	573419	1.02115e+06	1.11174e+06	125385	136062	143484	108308	Q6P1L5	Protein FAM117B	FAM117B	-2.80969	2.17312e-05	Down
113472	107059	81200.5	69378	179789	206116	199780	215881	Q9BPY3	Protein FAM118B	FAM118B	1.10838	0.0040363	Up
193533	228678	199157	199032	342078	312677	303891	339707	Q9NZB2	Constitutive coactivator of PPAR-gamma-like protein 1	FAM120A	0.712266	7.28924e-05	Up
49346.3	58530.1	72417.7	78738.7	103280	99521.5	109738	123073	Q96EK7	Constitutive coactivator of peroxisome proliferator-activated receptor gamma	FAM120B	0.701983	0.0036131	Up
551147	336546	543506	515227	121046	131384	131122	111520	Q96E09	Protein FAM122A	FAM122A	-2.06988	3.48471e-05	Down
981053	585784	1.05267e+06	1.10959e+06	220903	265965	242784	195823	Q7Z309	Protein FAM122B	FAM122B	-2.1329	0.000144727	Down
163663	78508.4	161189	209433	55959.4	54691.8	44593.9	63652.3	Q9BYI3	Hyccin	FAM126A	-1.55376	0.00475175	Down
37943	35775	39401.6	39139.3	36307.6	19994.4	21149.1	25612.3	Q8IXS8	Protein FAM126B	FAM126B	-0.72108	0.0221453	Down
419505	581867	441591	399339	862820	862611	861975	896666	Q96TA1	Niban-like protein 1	FAM129B	1.00271	0.000260558	Up
1.03531e+06	541809	757200	657613	225844	283128	250542	228424	Q5BKY9	Protein FAM133B	FAM133B	-1.56261	0.000308315	Down
2.68265e+06	1.85558e+06	3.3826e+06	3.51776e+06	764405	740268	698016	620343	Q96C01	Protein FAM136A	FAM136A	-2.07622	0.000110766	Down
296631	229159	241720	156173	117002	65116.1	71411.1	86169.1	O94988	Protein FAM13A	FAM13A	-1.57927	0.00170434	Down
45084.7	22824.3	35908.6	37179	42131.3	82791.1	75888.8	87280	Q05DH4	Protein FAM160A1	FAM160A1	1.11842	0.0190231	Up
112808	126902	89928.2	91729.8	235648	246957	242400	259371	Q5W0V3	Protein FAM160B1	FAM160B1	1.25852	0.00129753	Up
893426	526340	819624	755439	199590	233369	255029	169566	Q3B820	Protein FAM161A	FAM161A	-1.86311	0.000148849	Down
3.20893e+06	2.68584e+06	2.72212e+06	3.02004e+06	1.3515e+06	1.54529e+06	1.34119e+06	1.12987e+06	Q96A26	Protein FAM162A	FAM162A	-1.09254	5.50276e-05	Down
350522	186588	274238	376449	82215.9	112832	79722.3	120588	Q96KS9	Protein FAM167A	FAM167A	-1.67947	0.00129756	Down
973412	623053	782271	784278	212850	146274	183504	181060	Q92567	Protein FAM168A	FAM168A	-2.10335	1.74123e-05	Down
251905	126176	229848	254249	58325	57229.2	64675.6	46386.7	Q5VUB5	Protein FAM171A1	FAM171A1	-2.05972	0.00036432	Down
360629	277269	402971	441186	76992	98115.9	93250.7	76728.5	A8MVW0	Protein FAM171A2	FAM171A2	-2.16522	1.88772e-05	Down
1.0538e+06	361757	475584	375681	65168.7	87070	34520	95331.2	Q8TBP5	Membrane protein FAM174A	FAM174A	-2.48327	0.000917581	Down
1.17638e+06	758659	1.54825e+06	1.47192e+06	366328	350213	366762	306793	Q8N128	Protein FAM177A1	FAM177A1	-1.88594	0.000320811	Down
2.36607e+06	1.40589e+06	2.39479e+06	2.38626e+06	2.02194e+06	955967	993400	730165	Q8NB25	Protein FAM184A	FAM184A	-1.28563	0.0428169	Down
345420	242751	262869	385617	57634.9	120611	105886	91205.9	Q8IYM0	Protein FAM186B	FAM186B	-1.62589	0.000802927	Down
71206.5	143770	71153.9	71819.7	221385	207596	215827	247407	Q9H8M7	Protein FAM188A	FAM188A	1.61205	0.00170552	Up
158211	158007	180218	298304	92562	85060.3	92455.1	86473.5	Q4G0A6	Protein FAM188B	FAM188B	-0.919471	0.00241616	Down
1.56584e+06	823044	1.31284e+06	1.3645e+06	305567	340067	360473	281976	Q9GZU8	Protein FAM192A	FAM192A	-2.05202	0.000107465	Down
87444.1	69719.2	141038	141844	55071.5	54467.6	49856.7	47912.8	P78312	Protein FAM193A	FAM193A	-1.13101	0.025994	Down
411727	269213	347926	382396	112537	127099	120686	94012.3	Q96PV7	Protein FAM193B	FAM193B	-1.64682	6.07162e-05	Down
638854	212877	177916	165758	56897.5	70365.1	49867.5	44204.3	Q9BUT9	Protein FAM195A	FAM195A	-1.87197	0.00357329	Down
6.17214e+06	3.9015e+06	6.68927e+06	6.48453e+06	1.85377e+06	1.80834e+06	1.78877e+06	1.30973e+06	C9JLW8	Mapk-regulated corepressor-interacting protein 1	FAM195B	-1.81499	0.000189636	Down
219418	170424	135716	130261	72899.6	83954.9	63917.8	74894.6	Q6PEV8	Protein FAM199X	FAM199X	-1.0506	0.0010725	Down
989496	576660	982905	990934	282885	291599	292045	245211	Q9H8W3	Protein FAM204A	FAM204A	-1.77962	0.000194333	Down
1.92798e+06	1.6063e+06	1.887e+06	1.80218e+06	743304	704262	753531	623171	Q9NSI2	Protein FAM207A	FAM207A	-1.34967	4.05803e-06	Down
81415.1	116712	93720.4	75843.5	152889	154511	152092	152705	Q9UK61	Protein TASOR	FAM208A	0.803144	0.0117013	Up
96462.9	100056	88673.9	73930.8	166461	156791	138831	166850	O75063	Glycosaminoglycan xylosylkinase	FAM20B	0.804068	0.000407179	Up
112136	150568	104414	121992	178412	240804	241032	222888	Q8TBF2	Prostamide/prostaglandin F synthase	FAM213B	0.985867	0.00141292	Up
389720	196121	480337	377857	106862	71730.1	105424	57187.4	Q8IW50	Protein FAM219A	FAM219A	-2.1153	0.00118058	Down
216975	74539.8	101394	119663	5297.98	22978.7	26112.9	9063.54	Q5XKK7	Protein FAM219B	FAM219B	-2.78637	0.00249129	Down
992930	447594	745015	803550	104631	119927	137581	94796.3	Q641Q2	WASH complex subunit FAM21A	FAM21A	-2.78577	6.26772e-05	Down
626344	314847	490988	513363	66918.8	96384.7	95038.6	77339.8	Q9Y4E1	WASH complex subunit FAM21C	FAM21C	-2.54261	5.00312e-05	Down
421154	400357	416385	380970	172409	174818	175113	145688	Q9H0X4	Protein FAM234A	FAM234A	-1.234	2.08313e-06	Down
178107	169375	183374	153883	77765	91935.4	75741.4	59888.5	A2RU67	Protein FAM234B	FAM234B	-1.17864	0.000146032	Down
1.18657e+06	819609	1.01339e+06	1.12584e+06	362825	361761	406115	281951	Q9Y421	Protein FAM32A	FAM32A	-1.56186	7.44644e-05	Down
4.65457e+06	3.4178e+06	4.75259e+06	4.90259e+06	1.59202e+06	1.49044e+06	1.50706e+06	1.3601e+06	Q92520	Protein FAM3C	FAM3C	-1.65	2.00478e-05	Down
91491.9	98131.6	86193.3	96587.9	163366	128948	142289	140742	Q8TCE6	Protein FAM45A	FAM45A	0.58962	0.000273238	Up
1.48915e+06	1.0653e+06	1.58838e+06	1.64727e+06	431717	454137	511319	372257	Q14320	Protein FAM50A	FAM50A	-1.79663	6.27384e-05	Down
173126	110638	89272.3	104683	55627.5	66379.2	70375.5	29076	Q14153	Protein FAM53B	FAM53B	-0.819529	0.0186692	Down
698641	330964	449438	451798	170576	193041	215088	211946	Q9NYF3	Protein FAM53C	FAM53C	-1.15403	0.00184535	Down
48498.4	117417	108588	88288	227106	151127	161126	197674	Q9NP50	Protein FAM60A	FAM60A	0.865892	0.014636	Up
561039	317559	685166	693667	138684	151573	156812	97338.1	Q9BSJ6	Protein FAM64A	FAM64A	-2.10214	0.000613395	Down
54740.5	63203.1	65922.9	41319.4	122526	85942.8	110513	132967	Q6ZS17	Protein FAM65A	FAM65A	0.982472	0.00262578	Up
206282	149520	204920	181356	113464	126518	117506	107266	Q5HYJ3	Protein FAM76B	FAM76B	-0.741925	0.00141334	Down
198342	131433	202179	275015	89935.3	80457.4	71710.7	61744.1	Q5T0W9	Protein FAM83B	FAM83B	-1.39621	0.00143915	Down
232171	180530	260391	343408	113027	121605	127822	128977	Q6ZRV2	Protein FAM83H	FAM83H	-0.981685	0.00215955	Down
145364	87006.7	52247.8	78417.7	128393	188959	142800	158790	Q96KN1	Protein FAM84B	FAM84B	0.866417	0.0399813	Up
760387	391520	702657	656381	172504	168034	179674	152775	Q96GI7	Protein FAM89A	FAM89A	-1.9967	0.000159355	Down
422030	231940	290816	149896	33444.2	65586.2	58244.3	18511.7	Q8N5H3	Protein FAM89B	FAM89B	-2.51133	0.00205703	Down
100838	164161	155534	139632	251334	265525	262259	284961	Q658Y4	Protein FAM91A1	FAM91A1	0.838419	0.00109302	Up
231167	288759	193491	222081	366684	362083	368763	320396	A1XBS5	Protein FAM92A1	FAM92A1	0.685157	0.00317026	Up
1.70508e+06	1.39637e+06	1.43753e+06	1.35029e+06	699316	678654	672921	631673	Q9Y3D0	Mitotic spindle-associated MMXD complex subunit MIP18	FAM96B	-1.06815	8.47573e-06	Down
24161.1	53905.8	21458.8	32758.9	80147.3	61146.1	72038.8	93115.4	O15360	Fanconi anemia group A protein	FANCA	1.41883	0.00710994	Up
75542.3	71930.9	77716.9	77722.2	18388.3	40021.8	52280.2	59586	Q00597	Fanconi anemia group C protein	FANCC	-0.731539	0.0451867	Down
93727.3	95202.1	110758	80370.8	158627	150579	160034	163425	Q9BXW9	Fanconi anemia group D2 protein	FANCD2	0.754177	0.000269453	Up
81268.1	106044	85929.5	80461	140471	152370	155437	171303	Q9NVI1	Fanconi anemia group I protein	FANCI	0.880472	0.000310514	Up
57598.6	110061	104812	63895.4	125550	137125	155794	184657	Q8WVX9	Fatty acyl-CoA reductase 1	FAR1	0.795978	0.0258896	Up
24253.5	34789	24538.1	25075.9	89069.3	85299.6	67765.5	97124.4	O94887	FERM, RhoGEF and pleckstrin domain-containing protein 2	FARP2	1.81332	6.29174e-05	Up
319192	393871	339712	314629	593228	535243	535908	609008	Q9Y285	Phenylalanine--tRNA ligase alpha subunit	FARSA	0.77708	0.000164263	Up
769006	375069	562953	595564	112110	138009	160141	132876	P25445	Tumor necrosis factor receptor superfamily member 6	FAS	-2.09652	0.000138194	Down
35564	53245.6	23146.5	55196.6	78255.3	96748.8	91869.7	118474	Q53R41	FAST kinase domain-containing protein 1, mitochondrial	FASTKD1	1.08668	0.00717641	Up
92517.5	122569	75041.8	97326.6	191560	183604	195073	239354	Q9NYY8	FAST kinase domain-containing protein 2, mitochondrial	FASTKD2	1.02615	0.000688657	Up
48861.2	68318.3	28251.5	103272	98251.7	111815	116807	127199	Q7L8L6	FAST kinase domain-containing protein 5, mitochondrial	FASTKD5	0.964243	0.0450455	Up
3.85773e+06	3.4106e+06	5.01743e+06	6.49785e+06	1.13024e+06	1.41239e+06	1.54615e+06	831669	Q8TDW7	Protocadherin Fat 3	FAT3	-1.80345	0.00053301	Down
9.45945e+06	6.64858e+06	1.01785e+07	9.88895e+06	1.94954e+06	2.1641e+06	1.78638e+06	1.78917e+06	P62861	40S ribosomal protein S30	FAU	-2.3716	7.91932e-06	Down
513825	596828	578400	492960	1.15417e+06	1.00053e+06	959049	1.01277e+06	P22087	rRNA 2'-O-methyltransferase fibrillarin	FBL	0.882292	4.43806e-05	Up
208254	151899	90672.3	121193	58538	83488.7	83984.4	48206.3	Q8WUP2	Filamin-binding LIM protein 1	FBLIM1	-0.943222	0.0183316	Down
98085	83067	111908	175231	48824.4	50143.1	44724.7	46174.3	P23142	Fibulin-1	FBLN1	-1.14436	0.00178529	Down
121687	220175	123006	112421	42373.7	21311.5	62624.9	42078.1	Q9HCM7	Fibrosin-1-like protein	FBRSL1	-1.53478	0.00357447	Down
41094.6	57128.9	87341.5	58776.3	152600	208150	170333	217202	Q9NXK8	F-box/LRR-repeat protein 12	FBXL12	1.70728	0.000617411	Up
2.5992e+06	1.41176e+06	2.97007e+06	2.84919e+06	566963	512979	556180	411394	Q8NEE6	F-box/LRR-repeat protein 13	FBXL13	-2.34935	0.000183632	Down
63590.2	102340	95088.2	71497	216502	200525	202227	246540	Q96ME1	F-box/LRR-repeat protein 18	FBXL18	1.32975	0.00134249	Up
42215.1	40034.9	25674.2	31054.9	79755.5	61731.9	61407	69761.6	Q96CD0	F-box/LRR-repeat protein 8	FBXL8	0.887277	0.00193234	Up
72284.7	65386.7	56530.9	55765.7	80497.6	109594	106593	114696	Q86XK2	F-box only protein 11	FBXO11	0.82637	0.00274594	Up
23810.4	56178.6	26764	37009.5	46307.6	85813.7	74219.5	75027.2	Q8NFZ0	F-box DNA helicase 1	FBXO18	1.22667	0.0241305	Up
3.05405e+06	3.05864e+06	2.90322e+06	2.74932e+06	1.65862e+06	1.65241e+06	1.60697e+06	1.48802e+06	Q9UK22	F-box only protein 2	FBXO2	-0.870052	2.61948e-06	Down
138531	129879	139299	158606	215544	257855	248250	305402	O94952	F-box only protein 21	FBXO21	0.865236	0.000388829	Up
169660	222860	160228	161643	276897	304016	282988	329807	Q8NEZ5	F-box only protein 22	FBXO22	0.825217	0.00100522	Up
34790.8	70115.1	68757.3	50939.8	62874.6	92166	110915	123023	Q9NVF7	F-box only protein 28	FBXO28	0.762664	0.045332	Up
92988.1	116330	82060	62484.9	175335	152401	158019	195412	Q9UK99	F-box only protein 3	FBXO3	0.929302	0.00305971	Up
20715.1	77547.1	33993.1	32550.1	99998.2	109439	111081	120310	Q9UKT5	F-box only protein 4	FBXO4	1.72854	0.00734215	Up
56553.1	123271	109362	95930.6	186597	157473	154995	194417	Q9NRD1	F-box only protein 6	FBXO6	0.74502	0.0138029	Up
144765	178173	157975	149359	233050	268603	292409	313957	Q9Y3I1	F-box only protein 7	FBXO7	0.868225	0.000383296	Up
48096	52459.7	25631.2	28751.3	66802.2	81323.5	63993.3	71769.2	Q9UK97	F-box only protein 9	FBXO9	0.850563	0.0318145	Up
45149.8	13627.8	39829	7231.61	81538.2	74369.5	113011	79243.4	Q8N3Y1	F-box/WD repeat-containing protein 8	FBXW8	1.58866	0.044209	Up
88524.1	132722	96284.7	116283	314257	205099	193532	236229	Q9Y324	rRNA-processing protein FCF1 homolog	FCF1	1.05393	0.00153335	Up
207038	200293	274829	368010	159563	155537	156160	134206	Q0JRZ9	F-BAR domain only protein 2	FCHO2	-0.62849	0.0122271	Down
506950	303708	341471	364204	100283	150622	143728	119489	Q86WN1	F-BAR and double SH3 domains protein 1	FCHSD1	-1.42275	0.000296822	Down
2.69937e+06	1.58268e+06	2.84334e+06	2.88419e+06	736583	595308	615049	460216	P10109	Adrenodoxin, mitochondrial	FDX1	-2.19516	0.000186378	Down
1.28904e+06	818413	1.29317e+06	1.52079e+06	275539	315447	332211	239221	Q6P4F2	Adrenodoxin-like protein, mitochondrial	FDX1L	-2.12741	8.41361e-05	Down
324499	388513	321131	318204	603268	559384	568999	585744	P22570	NADPH:adrenodoxin oxidoreductase, mitochondrial	FDXR	0.838792	3.87352e-05	Up
117826	195627	178439	182692	289586	285893	266315	320892	P22830	Ferrochelatase, mitochondrial	FECH	0.672241	0.0036088	Up
66040.7	79214.4	94768	92685.8	163725	157741	177952	188625	P16591	Tyrosine-protein kinase Fer	FER	0.99106	0.000217044	Up
43379.6	102394	81971.6	55539.9	161637	170264	167298	198018	Q9BQL6	Fermitin family homolog 1	FERMT1	1.2956	0.0134071	Up
84938.7	92291.5	111496	104646	208212	187573	188940	173184	Q96AC1	Fermitin family homolog 2	FERMT2	0.934963	9.48868e-05	Up
851181	602352	729617	814087	196761	246993	252169	194150	Q9UHY8	Fasciculation and elongation protein zeta-2	FEZ2	-1.79857	2.472e-05	Down
115342	86221.7	109898	107314	45031.3	54555.6	52641.8	43513	Q6ZV73	FYVE, RhoGEF and PH domain-containing protein 6	FGD6	-1.15307	0.00011327	Down
56292.4	35963.7	61170.6	54692.1	21221.9	29994.5	29991.2	28572.8	Q14512	Fibroblast growth factor-binding protein 1	FGFBP1	-0.922273	0.00488322	Down
1.00035e+06	686874	944513	889036	130905	161961	180448	155418	O95684	FGFR1 oncogene partner	FGFR1OP	-2.53036	3.57679e-06	Down
960319	589239	1.09912e+06	1.07357e+06	137482	196877	184525	157796	Q9NVK5	FGFR1 oncogene partner 2	FGFR1OP2	-2.57082	5.4e-05	Down
1.20057e+06	825613	987145	961275	591149	580589	610816	531031	Q14192	Four and a half LIM domains protein 2	FHL2	-0.733656	0.000648888	Down
1.33966e+06	622610	1.19846e+06	1.32011e+06	287436	290534	301845	222089	Q13643	Four and a half LIM domains protein 3	FHL3	-2.12353	0.000431466	Down
110110	143967	108305	111394	194776	207141	204934	227425	Q9Y613	FH1/FH2 domain-containing protein 1	FHOD1	0.895573	0.000266403	Up
54348	70528.3	74227.4	58269.4	138052	143755	149733	163164	O43427	Acidic fibroblast growth factor intracellular-binding protein	FIBP	1.1882	0.000356002	Up
6.85202e+06	4.93993e+06	9.64441e+06	9.79047e+06	2.38175e+06	2.08554e+06	2.63285e+06	1.9435e+06	Q4L180	Filamin A-interacting protein 1-like	FILIP1L	-1.88468	0.000470454	Down
2.44656e+06	1.60403e+06	2.72786e+06	2.61192e+06	752569	694170	710856	575114	Q6UN15	Pre-mRNA 3'-end-processing factor FIP1	FIP1L1	-1.8481	0.000104872	Down
216156	173515	238085	303665	80898.9	81131.5	92281.2	113974	Q96SL8	Flt3-interacting zinc finger protein 1	FIZ1	-1.38925	0.000631978	Down
1.73711e+06	1.19789e+06	1.76103e+06	1.66047e+06	497506	505211	538621	427741	Q96AY3	Peptidyl-prolyl cis-trans isomerase FKBP10	FKBP10	-1.76059	2.94248e-05	Down
663240	585050	789276	801101	303288	336073	334364	276884	Q9NWM8	Peptidyl-prolyl cis-trans isomerase FKBP14	FKBP14	-1.18771	8.99184e-05	Down
240459	208815	236293	267350	129863	163015	150308	137457	Q5T1M5	FK506-binding protein 15	FKBP15	-0.728352	0.000436325	Down
1.07937e+06	760370	875316	881866	368499	340093	334803	270748	P62942	Peptidyl-prolyl cis-trans isomerase FKBP1A	FKBP1A	-1.38053	4.89454e-05	Down
1.61087e+06	992646	1.48728e+06	1.89922e+06	343250	291757	401924	287885	P68106	Peptidyl-prolyl cis-trans isomerase FKBP1B	FKBP1B	-2.28656	8.2381e-05	Down
1.02938e+07	7.03928e+06	1.30325e+07	1.27364e+07	2.99395e+06	2.7427e+06	2.74654e+06	2.14759e+06	Q00688	Peptidyl-prolyl cis-trans isomerase FKBP3	FKBP3	-2.06885	0.000132612	Down
343514	279621	361046	333505	141753	155912	150525	145579	Q9Y680	Peptidyl-prolyl cis-trans isomerase FKBP7	FKBP7	-1.19309	1.08037e-05	Down
1.12644e+06	1.05722e+06	1.11478e+06	952118	681503	553594	588870	504899	O95302	Peptidyl-prolyl cis-trans isomerase FKBP9	FKBP9	-0.926876	0.000176991	Down
939494	701394	932472	850431	297994	305516	332339	290415	Q9UIM3	FK506-binding protein-like	FKBPL	-1.56278	9.02682e-06	Down
99849.6	126730	103006	94178.2	171190	167347	159215	188325	Q8NFF5	FAD synthase	FLAD1	0.73886	0.000576557	Up
168991	204285	189299	173771	417733	382792	371111	413149	Q13045	Protein flightless-1 homolog	FLII	1.13241	5.94444e-06	Up
218469	240683	182783	184785	335475	333896	322480	309823	Q14315	Filamin-C	FLNC	0.702833	0.00444413	Up
660389	584906	1.2607e+06	1.00466e+06	476797	164842	227090	177229	O43155	Leucine-rich repeat transmembrane protein FLRT2	FLRT2	-2.042	0.00583271	Down
192945	149738	177769	237741	94215.7	102103	78207.8	89599.8	Q9Y5Y0	Feline leukemia virus subgroup C receptor-related protein 1	FLVCR1	-1.01205	0.00062205	Down
2.72922e+06	1.68183e+06	2.52564e+06	2.36055e+06	712992	694093	713062	594735	Q96CP2	FLYWCH family member 2	FLYWCH2	-1.796	4.22707e-05	Down
71352.1	110544	75533.5	92350.6	160766	202572	160942	209578	Q9HA64	Ketosamine-3-kinase	FN3KRP	1.11455	0.000897412	Up
791360	491405	905668	864770	225016	271678	278414	198550	Q96RU3	Formin-binding protein 1	FNBP1	-1.73739	0.000440128	Down
1.46011e+06	904055	1.60272e+06	1.72025e+06	457127	426529	443598	354599	Q5T0N5	Formin-binding protein 1-like	FNBP1L	-1.81557	0.000259741	Down
922085	554746	1.05989e+06	978491	177643	179387	182331	147302	Q8N3X1	Formin-binding protein 4	FNBP4	-2.41232	4.65929e-05	Down
90742.1	82574.5	73221.1	66589.4	111999	122711	114737	141964	Q9Y2H6	Fibronectin type-III domain-containing protein 3A	FNDC3A	0.607953	0.00190637	Up
70431.8	68988.9	72841.2	66325.7	132175	118802	99905.7	143925	Q53EP0	Fibronectin type III domain-containing protein 3B	FNDC3B	0.848112	0.000430061	Up
267141	463285	332181	276474	668956	614903	642615	668714	P49354	Protein farnesyltransferase/geranylgeranyltransferase type-1 subunit alpha	FNTA	1.10733	0.00170345	Up
128775	121539	148990	85910	252270	204017	175101	211478	P49356	Protein farnesyltransferase subunit beta	FNTB	0.731089	0.0066442	Up
57742.4	76205.2	61457.5	50744.6	139136	110410	115774	142381	Q5VW36	Focadhesin	FOCAD	1.09661	0.000476183	Up
1.15757e+06	826282	1.32963e+06	1.50365e+06	221088	245651	265472	207218	P15328	Folate receptor alpha	FOLR1	-2.41384	2.59076e-05	Down
159838	147578	85205.1	151148	47419.4	56901.5	69354	48115.5	Q96NB1	LisH domain-containing protein FOPNL	FOPNL	-1.5082	0.00217125	Down
1.23907e+06	447082	849908	925526	78692.2	138963	131345	99432.1	P01100	Proto-oncogene c-Fos	FOS	-2.94359	0.000209403	Down
276005	121210	335846	381163	89967.3	126406	118962	79076.5	P53539	Protein fosB	FOSB	-1.55017	0.0167483	Down
1.12902e+06	529672	895190	793301	271498	331037	313551	224144	P15407	Fos-related antigen 1	FOSL1	-1.52911	0.0011318	Down
1.05732e+06	650515	1.11987e+06	1.1333e+06	193421	262535	212405	191154	P15408	Fos-related antigen 2	FOSL2	-2.42353	5.92702e-05	Down
385879	269730	307534	250354	102818	140124	85340	118275	P55318	Hepatocyte nuclear factor 3-gamma	FOXA3	-1.38458	0.000399603	Down
1.09225e+06	781492	909844	829848	256338	265156	292494	262251	Q12948	Forkhead box protein C1	FOXC1	-1.72184	4.90006e-06	Down
856222	408521	793854	752708	134962	154827	172188	117307	Q9P0K8	Forkhead box protein J2	FOXJ2	-2.41599	0.000178302	Down
1.29953e+06	843035	1.25953e+06	1.26078e+06	319839	350407	350339	280775	Q9UPW0	Forkhead box protein J3	FOXJ3	-1.91098	3.49188e-05	Down
216835	180866	263905	185848	56415.6	51683.9	61801.5	46698.4	O00409	Forkhead box protein N3	FOXN3	-1.89729	1.35159e-05	Down
553169	306164	446294	396652	102329	145319	145521	109498	Q12778	Forkhead box protein O1	FOXO1	-1.72598	0.000226818	Down
970299	521598	821745	793955	167950	193831	173622	155549	O43524	Forkhead box protein O3	FOXO3	-2.2419	4.1399e-05	Down
511965	185270	466261	253765	51890.8	46300.3	59376.9	61072.1	P98177	Forkhead box protein O4	FOXO4	-2.69401	0.00370963	Down
34479	43685.1	108695	38519.6	12489.9	10043.1	7334.2	8775.23	A8MYZ6	Forkhead box protein O6	FOXO6	-2.12708	0.00111972	Down
121157	148976	129909	143003	216152	213181	206538	249733	Q96CU9	FAD-dependent oxidoreductase domain-containing protein 1	FOXRED1	0.653661	0.000236931	Up
33611	40711.8	43992.9	19163.6	34246.7	97588.3	99777.6	109428	Q05932	Folylpolyglutamate synthase, mitochondrial	FPGS	1.409	0.0407432	Up
45769.6	66680.6	29256.2	42633.9	89283.4	130592	114217	143319	O14772	Fucose-1-phosphate guanylyltransferase	FPGT	1.46948	0.0025724	Up
87295.9	97085.2	78262.1	88871.4	132624	120958	134861	137273	Q70Z53	Protein FRA10AC1	FRA10AC1	0.602508	0.000250204	Up
229155	142464	214559	201250	98119.7	91264.9	89636.9	83986.2	Q86XX4	Extracellular matrix protein FRAS1	FRAS1	-1.20071	0.000468307	Down
166109	219823	183343	192038	377697	336717	323765	311745	Q14331	Protein FRG1	FRG1	0.815164	0.00019692	Up
64924.5	145018	162474	137464	359151	283249	285751	304730	P42685	Tyrosine-protein kinase FRK	FRK	1.06373	0.00492829	Up
54551.4	62302.3	58637	90714.3	170367	155203	119208	122978	Q7Z6J6	FERM domain-containing protein 5	FRMD5	1.20174	0.0017406	Up
70172.1	126644	86822	87137	230000	205524	196201	230079	Q9BZ67	FERM domain-containing protein 8	FRMD8	1.324	0.00054094	Up
109085	77882.7	126206	158498	37209	56872.7	61535.9	38455.4	Q8WU20	Fibroblast growth factor receptor substrate 2	FRS2	-1.30348	0.00431132	Down
58673.2	84949.3	64196.9	70605.4	110381	100662	105136	130336	O94915	Protein furry homolog-like	FRYL	0.676958	0.00270285	Up
491695	619777	629005	467493	1.14572e+06	1.02788e+06	998389	1.05385e+06	Q16658	Fascin	FSCN1	0.905312	0.00154984	Up
125572	130849	116373	112653	284715	276126	296467	305490	Q9BTV5	Fibronectin type III and SPRY domain-containing protein 1	FSD1	1.26431	6.79834e-07	Up
123466	117364	207583	105437	35862.8	67570	52808.5	35976.9	Q8NA03	Fibrous sheath-interacting protein 1	FSIP1	-1.43962	0.00274406	Down
319183	143514	321293	273583	75435.3	49666.5	47600.7	64631.7	Q12841	Follistatin-related protein 1	FSTL1	-2.37466	0.000560694	Down
254505	152707	205002	231000	56398.2	64051.9	64645.4	52161.9	O95633	Follistatin-related protein 3	FSTL3	-1.8559	5.02275e-05	Down
61046.5	93966.7	85326.3	68948.6	161612	164370	132418	175402	Q9UI43	rRNA methyltransferase 2, mitochondrial	FTSJ2	1.07929	0.000751452	Up
6.52701e+06	3.77425e+06	6.24923e+06	6.45794e+06	1.63011e+06	1.46001e+06	1.51638e+06	1.20219e+06	Q96AE4	Far upstream element-binding protein 1	FUBP1	-2.09401	9.35722e-05	Down
119721	152081	101403	117054	247300	231851	232028	277148	Q9BTY2	Plasma alpha-L-fucosidase	FUCA2	1.0175	0.000279853	Up
8.9714e+06	4.31904e+06	5.91306e+06	5.78528e+06	1.87463e+06	1.59356e+06	1.59179e+06	1.33042e+06	P35637	RNA-binding protein FUS	FUS	-1.87678	0.000195805	Down
218299	224451	180102	219544	137236	118931	130549	104895	Q495W5	Alpha-(1,3)-fucosyltransferase 11	FUT11	-0.811488	0.000456191	Down
56550.9	37602.9	51838.6	41929.2	83170.6	100535	114022	122702	Q9BYC5	Alpha-(1,6)-fucosyltransferase	FUT8	1.1942	0.000701188	Up
6.27715e+06	3.75732e+06	6.1295e+06	6.38103e+06	1.39888e+06	1.33596e+06	1.41797e+06	1.12987e+06	Q16595	Frataxin, mitochondrial	FXN	-2.18158	4.71955e-05	Down
383676	449777	368566	373028	621141	600895	600878	587479	P51114	Fragile X mental retardation syndrome-related protein 1	FXR1	0.667364	0.000105113	Up
269527	306340	270997	242378	481990	430870	434619	462643	P51116	Fragile X mental retardation syndrome-related protein 2	FXR2	0.73117	8.66233e-05	Up
175316	161518	146512	139855	68385.5	121381	115113	84359.7	Q14802	FXYD domain-containing ion transport regulator 3	FXYD3	-0.626883	0.0287343	Down
348305	209380	328932	445861	132929	214213	115405	67619	Q9H0Q3	FXYD domain-containing ion transport regulator 6	FXYD6	-1.44738	0.014487	Down
116681	106261	121363	121923	38917.2	64607.8	61409.4	118453	Q96QD9	UAP56-interacting factor	FYTTD1	-0.917608	0.0466101	Down
25879.2	33538.9	25737.6	25509.2	12164.2	11987.4	13799.9	11633.6	Q9UP38	Frizzled-1	FZD1	-1.09572	4.53069e-05	Down
26077.1	31002.9	16238	23672.1	40958.9	42260.1	41177.2	44870.9	Q9NPG1	Frizzled-3	FZD3	0.746019	0.00559282	Up
5.42094e+06	4.7694e+06	4.44976e+06	4.21618e+06	2.83839e+06	2.59585e+06	2.73258e+06	2.52754e+06	Q13283	Ras GTPase-activating protein-binding protein 1	G3BP1	-0.790923	8.39342e-05	Down
68218.6	147557	69185.7	37389.9	313909	265514	261576	201006	Q9BUM1	Glucose-6-phosphatase 3	G6PC3	1.93962	0.00492088	Up
500410	635665	546964	541372	949536	852357	838458	923485	P11413	Glucose-6-phosphate 1-dehydrogenase	G6PD	0.706378	0.000188387	Up
72597.1	53418.3	46354.1	94489.1	29796.6	30531.7	15305.4	26768.2	Q13480	GRB2-associated-binding protein 1	GAB1	-1.15562	0.00568156	Down
638983	542939	605080	607177	272264	231422	220469	208571	Q06547	GA-binding protein subunit beta-1	GABPB1	-1.42365	7.78455e-06	Down
211212	194682	282407	319549	99691.4	136572	141278	100748	P24522	Growth arrest and DNA damage-inducible protein GADD45 alpha	GADD45A	-1.05657	0.00271976	Down
1.9623e+06	1.10008e+06	1.69918e+06	1.72819e+06	487482	460745	487476	449315	Q8TAE8	Growth arrest and DNA damage-inducible proteins-interacting protein 1	GADD45GIP1	-1.8538	7.77385e-05	Down
336869	205229	259456	351992	110607	193039	150865	177018	P22466	Galanin peptides	GAL	-0.862916	0.0140097	Down
433572	571110	444748	376875	764549	662493	641289	719256	P51570	Galactokinase	GALK1	0.653675	0.00394439	Up
178296	210963	144182	138253	333840	307749	274008	295643	Q96C23	Aldose 1-epimerase	GALM	0.903894	0.00131973	Up
92671	124582	125365	138076	225309	229535	225062	264042	Q10471	Polypeptide N-acetylgalactosaminyltransferase 2	GALNT2	0.863749	0.000355579	Up
53159.1	33856.5	22394.9	28356.2	51400.6	68106.9	64431.3	69582.2	Q8NCL4	Polypeptide N-acetylgalactosaminyltransferase 6	GALNT6	1.09113	0.0154284	Up
110558	139342	104313	116296	321356	304733	302661	325778	Q86SF2	N-acetylgalactosaminyltransferase 7	GALNT7	1.46461	5.2885e-06	Up
52260.2	65737.6	68271	80506.9	136548	119992	119549	132346	P07902	Galactose-1-phosphate uridylyltransferase	GALT	0.913033	0.000467629	Up
200638	303226	237596	232640	408914	340532	351642	382320	Q14353	Guanidinoacetate N-methyltransferase	GAMT	0.642318	0.00403045	Up
131714	153433	134497	127846	213924	228848	231907	215826	Q9H2C0	Gigaxonin	GAN	0.740175	3.68665e-05	Up
4.73632e+06	3.48116e+06	4.6692e+06	4.99725e+06	1.95978e+06	1.81741e+06	1.90931e+06	1.71333e+06	Q9NY12	H/ACA ribonucleoprotein complex subunit 1	GAR1	-1.3356	5.55148e-05	Down
460591	534874	541604	475104	900337	832546	830453	887967	P41250	Glycine--tRNA ligase	GARS	0.768515	0.000155247	Up
457705	578230	510807	441781	734417	720648	724553	776479	P22102	Trifunctional purine biosynthetic protein adenosine-3	GART	0.591108	0.000703455	Up
88474	57396.1	83115.1	116969	18766.1	29075.6	22460.1	28043.9	Q99501	GAS2-like protein 1	GAS2L1	-1.76449	0.00044019	Down
78372.1	45513.5	58299.5	111687	56811.3	20725.4	26312.3	22739.2	Q86XJ1	GAS2-like protein 3	GAS2L3	-1.47834	0.0270265	Down
16634.3	37450.2	39277.8	32377.3	93387.6	72743.4	90958.7	58604	Q14393	Growth arrest-specific protein 6	GAS6	1.2292	0.00561441	Up
396953	243572	321263	309216	78295.6	93169.8	94512.3	79191.1	Q92908	Transcription factor GATA-6	GATA6	-1.87102	2.5741e-05	Down
46151	33501.8	41445.3	35868.5	64553.7	47415.5	60047.8	70826.6	Q8WUU5	GATA zinc finger domain-containing protein 1	GATAD1	0.688525	0.0082444	Up
975600	707580	879074	934190	457780	433520	477506	386375	Q8WXI9	Transcriptional repressor p66-beta	GATAD2B	-1.0246	0.000192392	Down
3.06284e+06	2.16614e+06	3.5043e+06	3.46169e+06	556679	758156	791960	670758	O43716	Glutamyl-tRNA(Gln) amidotransferase subunit C, mitochondrial	GATC	-2.19095	3.88857e-05	Down
97950.7	106476	48237.9	91759.2	249469	273423	221847	287172	A6NHX0	GATS-like protein 2	GATSL2	1.46272	0.000977747	Up
223043	297968	263674	250085	436733	469286	478943	419538	O75323	Protein NipSnap homolog 2	GBAS	0.818447	0.000167142	Up
236214	297914	212649	202506	395088	360075	365659	405803	Q92538	Golgi-specific brefeldin A-resistance guanine nucleotide exchange factor 1	GBF1	0.76114	0.00173905	Up
72579.2	53013.4	69473.2	62775.9	109892	120904	105708	90361.1	P32456	Guanylate-binding protein 2	GBP2	0.705097	0.00155328	Up
34159.6	55421.6	36107.5	97878.7	125674	138890	129886	106310	P02774	Vitamin D-binding protein	GC	1.48136	0.0116025	Up
1.5929e+06	1.44214e+06	1.48272e+06	1.46896e+06	504611	464957	488285	429881	P28676	Grancalcin	GCA	-1.63062	1.3392e-07	Down
694860	495924	594646	574483	247359	260692	267958	213920	Q96CN9	GRIP and coiled-coil domain-containing protein 1	GCC1	-1.20239	5.40814e-05	Down
605169	406224	632313	639137	207273	216499	219263	181820	Q8IWJ2	GRIP and coiled-coil domain-containing protein 2	GCC2	-1.54605	0.000135053	Down
188085	259950	203312	173859	419200	393427	379477	433278	P48506	Glutamate--cysteine ligase catalytic subunit	GCLC	1.05396	0.000295791	Up
403741	518676	391323	325168	822851	866560	863214	988932	P48507	Glutamate--cysteine ligase regulatory subunit	GCLM	1.12144	0.000282903	Up
279120	346696	325439	296081	545410	494967	492153	556185	Q92616	eIF-2-alpha kinase activator GCN1	GCN1	0.743235	0.000109338	Up
1.59836e+06	1.22812e+06	1.93674e+06	1.81717e+06	192900	223943	248895	255414	P23434	Glycine cleavage system H protein, mitochondrial	GCSH	-2.85269	3.26096e-06	Down
251278	308466	242885	223929	539802	523478	513367	579254	Q9Y2T3	Guanine deaminase	GDA	1.10546	5.0737e-05	Up
126150	83202.9	141498	87287.5	180118	209158	188614	211612	Q8TB36	Ganglioside-induced differentiation-associated protein 1	GDAP1	0.898132	0.0149924	Up
104352	78518.1	68698.6	47392.9	96614	125501	102670	139093	Q9NXN4	Ganglioside-induced differentiation-associated protein 2	GDAP2	0.632174	0.044567	Up
111606	52600	70390.4	26416.8	116587	210056	244987	247790	Q9NZC3	Glycerophosphodiester phosphodiesterase 1	GDE1	1.88746	0.012726	Up
347312	230765	380034	398355	237156	211774	203869	184861	Q99988	Growth/differentiation factor 15	GDF15	-0.807296	0.0136465	Down
440852	536732	478527	430153	817555	799016	756642	853393	P50395	Rab GDP dissociation inhibitor beta	GDI2	0.814205	7.04069e-05	Up
63255.5	97580.2	73585.6	60208.3	184657	174771	171152	201470	Q8N9F7	Glycerophosphodiester phosphodiesterase domain-containing protein 1	GDPD1	1.3932	0.000191514	Up
1.46899e+06	901560	1.69085e+06	1.6336e+06	365287	414575	390267	337837	O14893	Gem-associated protein 2	GEMIN2	-2.03786	0.000139743	Down
105472	150581	128429	140206	303163	276946	270626	303779	P57678	Gem-associated protein 4	GEMIN4	1.11068	7.19929e-05	Up
199128	282212	250346	213558	403870	416890	403665	411881	Q8TEQ6	Gem-associated protein 5	GEMIN5	0.814299	0.00545284	Up
1.32954e+06	1.16945e+06	1.29812e+06	1.35199e+06	774242	855685	866864	737253	Q8WXD5	Gem-associated protein 6	GEMIN6	-0.688969	9.64558e-05	Down
297446	242635	297279	301509	173189	176283	181258	173931	Q9NWZ8	Gem-associated protein 8	GEMIN8	-0.763986	0.000107362	Down
36599.6	48818.8	53919.8	56744.6	30710.8	27372.2	26993.6	25331.2	Q17RS7	Flap endonuclease GEN homolog 1	GEN1	-0.918208	0.00179493	Down
138184	157092	171286	157188	317002	386316	369483	386012	Q7L5D6	Golgi to ER traffic protein 4 homolog	GET4	1.26537	1.17728e-05	Up
1.3665e+06	782960	1.39075e+06	1.45811e+06	367958	351897	372719	273206	P55789	FAD-linked sulfhydryl oxidase ALR	GFER	-1.93745	0.000236177	Down
80538.8	97980.4	74342.1	76223	137708	120447	118743	149169	Q969S9	Ribosome-releasing factor 2, mitochondrial	GFM2	0.719662	0.00130865	Up
67376.6	97604	82463.4	73889	200437	125426	146989	155290	Q3B7J2	Glucose-fructose oxidoreductase domain-containing protein 2	GFOD2	0.951078	0.00184748	Up
360529	425193	428769	390878	630209	601015	598284	655288	Q06210	Glutamine--fructose-6-phosphate aminotransferase [isomerizing] 1	GFPT1	0.593326	7.6362e-05	Up
49462.4	68177.5	53860.4	51274.4	138776	175385	153247	167912	O94808	Glutamine--fructose-6-phosphate aminotransferase [isomerizing] 2	GFPT2	1.61105	2.21334e-05	Up
140383	139881	149862	141893	77480	68067.7	71467	58423	I3L273	Golgi-associated olfactory signaling regulator	GFY	-1.01648	2.07314e-05	Down
150783	185534	97147	152066	174127	250752	252129	262371	Q9UJY4	ADP-ribosylation factor-binding protein GGA2	GGA2	0.731619	0.026896	Up
338754	296195	381094	522596	182574	183407	188082	163500	Q9NZ52	ADP-ribosylation factor-binding protein GGA3	GGA3	-0.975919	0.00103175	Down
89655.7	105221	88022.6	76622.4	118843	139945	149813	179845	P38435	Vitamin K-dependent gamma-carboxylase	GGCX	0.70558	0.00394497	Up
86413.5	91968.7	112286	132636	76138.7	57289.8	69835.5	65820.2	Q9H3C7	Gametogenetin-binding protein 2	GGNBP2	-0.590417	0.00820197	Down
93615.5	104925	78601.2	81518.9	224299	210559	215156	231604	O95749	Geranylgeranyl pyrophosphate synthase	GGPS1	1.32725	0.000366986	Up
869772	514920	676172	704112	189850	89523.1	126309	64988.1	P19440	Gamma-glutamyltranspeptidase 1	GGT1	-2.67698	0.000359741	Down
375744	241239	339032	311457	61488	131161	113536	109978	Q9UJ14	Gamma-glutamyltransferase 7	GGT7	-1.54116	0.00102846	Down
61989.4	124328	97020.4	63783.4	175464	131788	123645	160319	Q8N2G8	GH3 domain-containing protein	GHDC	0.861195	0.0235832	Up
1.2402e+06	851509	1.26135e+06	1.22957e+06	331374	338576	372701	328296	Q9NWU2	Glucose-induced degradation protein 8 homolog	GID8	-1.88225	1.98249e-05	Down
1.39948e+06	1.08786e+06	1.38252e+06	1.38336e+06	538757	579260	614715	525334	Q9Y248	DNA replication complex GINS protein PSF2	GINS2	-1.30679	2.13941e-05	Down
1.70414e+06	1.13057e+06	1.7937e+06	1.89778e+06	465305	467162	492229	425976	Q9BRX5	DNA replication complex GINS protein PSF3	GINS3	-1.90734	5.13597e-05	Down
1.19873e+06	949040	1.00359e+06	979327	475817	489692	518226	426359	Q9BRT9	DNA replication complex GINS protein SLD5	GINS4	-1.03826	2.50702e-05	Down
220115	205344	208633	184969	73420.5	73343.8	66898.2	46885.1	Q5VSY0	G kinase-anchoring protein 1	GKAP1	-1.56163	4.90049e-05	Down
60194.8	72673.4	48833	61094.6	126725	114238	122105	120333	Q8IW92	Beta-galactosidase-1-like protein 2	GLB1L2	0.999164	0.000166821	Up
405115	235991	462801	374809	63490.4	95402.5	118759	88185.1	Q86VQ1	Glucocorticoid-induced transcript 1 protein	GLCCI1	-2.08686	0.000387868	Down
120493	117282	61855.3	84060.2	116990	159351	158394	193261	Q53GS7	Nucleoporin GLE1	GLE1	0.658223	0.0347019	Up
155809	131187	147524	185876	78470.6	100509	111564	75567.3	P10070	Zinc finger protein GLI2	GLI2	-0.761103	0.00424519	Down
1.40623e+06	1.0088e+06	1.14485e+06	1.07809e+06	457754	456709	465793	376409	Q9H4G4	Golgi-associated plant pathogenesis-related protein 1	GLIPR2	-1.28147	3.31327e-05	Down
67514.9	88908.8	80351.2	70588.8	109273	124377	124668	126176	Q92990	Glomulin	GLMN	0.722428	0.00065832	Up
377122	320492	218576	294131	159698	198980	216570	205810	Q8WWB7	Glycosylated lysosomal membrane protein	GLMP	-0.602528	0.0183911	Down
6.55467e+06	4.58509e+06	6.42999e+06	6.24987e+06	2.13772e+06	1.82597e+06	1.72313e+06	1.62332e+06	P35754	Glutaredoxin-1	GLRX	-1.83701	2.70194e-05	Down
49785.2	85548.9	127624	142445	165955	192388	185292	236624	Q9NS18	Glutaredoxin-2, mitochondrial	GLRX2	0.82514	0.0271801	Up
628174	980555	697263	610171	1.16098e+06	1.1096e+06	1.12948e+06	1.1165e+06	O76003	Glutaredoxin-3	GLRX3	0.76088	0.00587143	Up
3.74412e+06	2.70417e+06	4.15185e+06	4.34581e+06	1.1556e+06	1.14306e+06	1.21614e+06	954112	Q86SX6	Glutaredoxin-related protein 5, mitochondrial	GLRX5	-1.78032	5.76584e-05	Down
325297	348327	268737	266793	512514	439020	436310	495326	O94925	Glutaminase kidney isoform, mitochondrial	GLS	0.65341	0.00131622	Up
95386.3	142917	105763	110767	399341	292622	298455	366307	Q68CQ7	Glycosyltransferase 8 domain-containing protein 1	GLT8D1	1.61827	7.67357e-05	Up
326566	206643	230791	229644	60197.9	93777.3	89312.3	82477.2	Q6AI39	GLTSCR1-like protein	GLTSCR1L	-1.42236	0.000218143	Down
1.12173e+06	747120	939177	751738	285599	306875	335306	330909	Q9NZM5	Glioma tumor suppressor candidate region gene 2 protein	GLTSCR2	-1.40666	6.42545e-05	Down
445834	581207	562210	525425	974980	810742	817138	903262	P00367	Glutamate dehydrogenase 1, mitochondrial	GLUD1	0.661549	0.000457106	Up
121230	129827	89389.6	91321.7	218606	182424	186438	224621	P15104	Glutamine synthetase	GLUL	0.930267	0.00255399	Up
88514.3	120171	100794	105309	166412	181689	155599	207424	Q49A26	Putative oxidoreductase GLYR1	GLYR1	0.756139	0.000888985	Up
102634	48861.5	79716.6	73897	25102.1	18042.9	11404.9	21832.6	Q8NEA9	Putative germ cell-less protein-like 1-like	GMCL1P1	-1.94573	0.000939914	Down
610876	413036	665555	739700	172511	189808	181148	146395	Q9Y692	Glucocorticoid modulatory element-binding protein 1	GMEB1	-1.85169	0.000110744	Down
954470	621119	735601	881530	215381	273695	276809	218297	Q9UKD1	Glucocorticoid modulatory element-binding protein 2	GMEB2	-1.71673	6.13635e-05	Down
2.71979e+06	2.26228e+06	2.66552e+06	2.74218e+06	1.35377e+06	1.254e+06	1.25879e+06	1.15073e+06	P60983	Glia maturation factor beta	GMFB	-1.09974	1.33084e-05	Down
844807	541568	815111	952702	250052	300977	320586	267974	O75496	Geminin	GMNN	-1.54473	0.000307995	Down
112731	214878	183687	174076	346253	291000	310700	353678	Q96IJ6	Mannose-1-phosphate guanyltransferase alpha	GMPPA	0.876786	0.00381348	Up
123290	185872	172127	154358	232031	310895	271680	252162	P36959	GMP reductase 1	GMPR	0.682116	0.00295908	Up
215020	219989	244517	181887	344115	324769	319135	337248	Q9P2T1	GMP reductase 2	GMPR2	0.605824	0.000474894	Up
406265	529647	480713	466917	873024	808840	797433	844492	P49915	GMP synthase [glutamine-hydrolyzing]	GMPS	0.802981	6.6398e-05	Up
160556	216328	216194	181617	377073	421869	429457	466920	P29992	Guanine nucleotide-binding protein subunit alpha-11	GNA11	1.09763	8.87062e-05	Up
163775	179167	166672	150827	346334	334851	328072	361636	Q14344	Guanine nucleotide-binding protein subunit alpha-13	GNA13	1.04363	2.07328e-06	Up
326812	443891	376244	392395	681039	565060	557037	628384	P63096	Guanine nucleotide-binding protein G(i) subunit alpha-1	GNAI1	0.634751	0.00112711	Up
394970	546003	583280	493841	841630	827441	820091	879539	P04899	Guanine nucleotide-binding protein G(i) subunit alpha-2	GNAI2	0.682678	0.000940005	Up
155300	216621	185912	162728	423367	360151	382957	418049	P50148	Guanine nucleotide-binding protein G(q) subunit alpha	GNAQ	1.20008	7.93223e-05	Up
94394.3	111587	72183.7	99234.6	178937	179986	171160	209616	Q9BYB4	Guanine nucleotide-binding protein subunit beta-like protein 1	GNB1L	0.890381	0.000546794	Up
721327	832762	709952	763650	1.07594e+06	1.24175e+06	1.26847e+06	1.39347e+06	P62879	Guanine nucleotide-binding protein G(I)/G(S)/G(T) subunit beta-2	GNB2	0.757377	0.000254526	Up
72878	110692	102000	90803.9	164070	151059	152131	173546	Q9Y223	Bifunctional UDP-N-acetylglucosamine 2-epimerase/N-acetylmannosamine kinase	GNE	0.713707	0.00136045	Up
4.43762e+06	2.36514e+06	3.08255e+06	3.00044e+06	850602	785295	762042	686447	P50151	Guanine nucleotide-binding protein G(I)/G(S)/G(O) subunit gamma-10	GNG10	-1.97499	5.02535e-05	Down
554272	392891	448156	523662	92920.2	151054	217817	132813	P59768	Guanine nucleotide-binding protein G(I)/G(S)/G(O) subunit gamma-2	GNG2	-1.77547	0.00075512	Down
1.21366e+06	834066	1.31556e+06	1.28488e+06	249140	282269	287909	267888	P50150	Guanine nucleotide-binding protein G(I)/G(S)/G(O) subunit gamma-4	GNG4	-2.18317	1.32545e-05	Down
3.05341e+06	2.11902e+06	1.89763e+06	1.60278e+06	1.07435e+06	1.04846e+06	1.00076e+06	769088	P63218	Guanine nucleotide-binding protein G(I)/G(S)/G(O) subunit gamma-5	GNG5	-0.970916	0.0024984	Down
2.3603e+06	1.4885e+06	2.04479e+06	2.12035e+06	647536	695719	642235	509641	O60262	Guanine nucleotide-binding protein G(I)/G(S)/G(O) subunit gamma-7	GNG7	-1.69125	7.04648e-05	Down
288861	335661	299390	275561	511708	497605	485177	550804	P36915	Guanine nucleotide-binding protein-like 1	GNL1	0.77887	4.02032e-05	Up
189558	218253	173148	174939	374528	378882	347552	391067	Q13823	Nucleolar GTP-binding protein 2	GNL2	1.04753	2.49136e-05	Up
324358	362513	319573	327418	548545	550737	511709	574133	Q9BVP2	Guanine nucleotide-binding protein-like 3	GNL3	0.754114	1.14784e-05	Up
92703.4	98123.9	82948.6	88300.1	190396	218452	196760	221034	Q9NVN8	Guanine nucleotide-binding protein-like 3-like protein	GNL3L	1.19783	3.81628e-06	Up
71190.9	102626	69104.3	80611.4	109981	126086	123355	138293	O15228	Dihydroxyacetone phosphate acyltransferase	GNPAT	0.716505	0.00491175	Up
228961	319097	390750	341803	642150	564819	530447	576733	P46926	Glucosamine-6-phosphate isomerase 1	GNPDA1	0.788492	0.00234012	Up
132359	204231	195231	131585	333729	282297	306814	319097	Q8TDQ7	Glucosamine-6-phosphate isomerase 2	GNPDA2	0.934065	0.00933315	Up
147256	166980	181680	139807	293009	287597	313168	332329	Q96EK6	Glucosamine 6-phosphate N-acetyltransferase	GNPNAT1	0.94789	6.85975e-05	Up
188035	139514	135340	151788	55021.2	76847.1	92023.4	84636.3	Q3T906	N-acetylglucosamine-1-phosphotransferase subunits alpha/beta	GNPTAB	-0.851131	0.00206125	Down
2.20249e+06	1.57367e+06	1.90164e+06	1.91967e+06	713260	652754	672947	590585	P15586	N-acetylglucosamine-6-sulfatase	GNS	-1.52731	1.12812e-05	Down
248211	214779	213471	216568	114575	125424	134448	114134	Q92805	Golgin subfamily A member 1	GOLGA1	-0.845819	2.87511e-05	Down
1.37389e+06	832809	1.31913e+06	1.29874e+06	311570	316365	331862	263719	Q08379	Golgin subfamily A member 2	GOLGA2	-2.05971	4.13279e-05	Down
1.75997e+06	1.03005e+06	1.74856e+06	1.7317e+06	334032	352523	365936	284230	Q08378	Golgin subfamily A member 3	GOLGA3	-2.34175	4.04364e-05	Down
375570	296354	329454	358967	164864	176752	190481	148552	Q13439	Golgin subfamily A member 4	GOLGA4	-1.01091	8.61928e-05	Down
478834	339941	413522	433498	234629	235147	230649	194755	Q8TBA6	Golgin subfamily A member 5	GOLGA5	-0.864302	0.000352433	Down
1.21322e+06	804153	1.1997e+06	1.18321e+06	331188	341229	352641	288673	Q14789	Golgin subfamily B member 1	GOLGB1	-1.8253	3.40746e-05	Down
1.96503e+06	1.12884e+06	1.69963e+06	1.55323e+06	557573	531524	572601	479765	Q8NBJ4	Golgi membrane protein 1	GOLM1	-1.57858	0.000132079	Down
207741	361697	203000	280948	480335	514988	463960	519976	Q9H4A6	Golgi phosphoprotein 3	GOLPH3	1.02625	0.0152131	Up
131158	104870	140807	181326	56166.4	56893.6	68155.3	61625.2	Q3T8J9	GON-4-like protein	GON4L	-1.19831	0.000523996	Down
257399	199781	251138	203478	122414	110854	111086	104169	Q5T7V8	RAB6-interacting golgin	GORAB	-1.03447	0.000455129	Down
880519	966932	782400	818774	1.44001e+06	1.33119e+06	1.32128e+06	1.4259e+06	P17174	Aspartate aminotransferase, cytoplasmic	GOT1	0.698209	9.33803e-05	Up
516683	630763	481611	447951	1.02421e+06	928559	890033	963597	P00505	Aspartate aminotransferase, mitochondrial	GOT2	0.922494	0.000248722	Up
89073.6	145784	82003.1	103423	203754	170677	161321	194712	O43292	Glycosylphosphatidylinositol anchor attachment 1 protein	GPAA1	0.924602	0.00603405	Up
1.71127e+06	976867	1.68224e+06	1.6471e+06	325095	362489	349034	267725	Q8IXQ4	GPALPP motifs-containing protein 1	GPALPP1	-2.30414	5.91309e-05	Down
75088.4	117602	89171.4	90685.1	245006	233749	207313	247389	Q53EU6	Glycerol-3-phosphate acyltransferase 3	GPAT3	1.41244	9.31479e-05	Up
57023	56076.1	44619.2	82057	89736.8	84765.2	80553.2	97876.3	Q86UL3	Glycerol-3-phosphate acyltransferase 4	GPAT4	0.625657	0.0217109	Up
847685	508116	815473	841166	210868	200183	194613	157592	Q9BRR8	G patch domain-containing protein 1	GPATCH1	-2.06908	6.86025e-05	Down
389017	328765	460298	433706	124190	155557	135710	134615	Q8N954	G patch domain-containing protein 11	GPATCH11	-1.60571	1.80503e-05	Down
441556	278102	311314	401272	103294	112874	112068	104077	Q9NW75	G patch domain-containing protein 2	GPATCH2	-1.72106	0.00114345	Down
340423	175367	277084	309664	79870	94616.9	108930	88854.9	Q9NWQ4	G patch domain-containing protein 2-like	GPATCH2L	-1.67718	0.000574881	Down
1.08952e+06	628290	1.03739e+06	988344	274688	292430	299354	250513	Q5T3I0	G patch domain-containing protein 4	GPATCH4	-1.83672	0.000109404	Down
540869	337964	509719	533401	149509	146037	144232	116892	Q9UKJ3	G patch domain-containing protein 8	GPATCH8	-1.84544	6.7133e-05	Down
473846	257386	417951	380738	93249.9	88205.9	103035	78909.1	Q86WP2	Vasculin	GPBP1	-2.13802	6.08906e-05	Down
543157	276857	458998	486453	81790.8	110265	106751	98148.3	Q9HC44	Vasculin-like protein 1	GPBP1L1	-2.20608	0.000107337	Down
957470	721159	838438	810741	353203	377764	377696	333268	P35052	Glypican-1	GPC1	-1.174	1.47477e-05	Down
72205.6	45678.6	57278.5	76803.9	13775.9	15233.7	21863.6	18605.9	O75487	Glypican-4	GPC4	-1.93599	0.000180751	Down
17137.8	30406.6	28246.9	40323.3	108820	62293.3	83122.7	69112.2	P21695	Glycerol-3-phosphate dehydrogenase [NAD(+)], cytoplasmic	GPD1	1.37601	0.00287662	Up
211656	271325	241069	212679	430209	376401	392650	393463	Q8N335	Glycerol-3-phosphate dehydrogenase 1-like protein	GPD1L	0.792846	0.00018049	Up
156698	196924	100845	118438	310059	364374	328243	374156	Q9HCN4	GPN-loop GTPase 1	GPN1	1.33191	0.00622263	Up
88999.1	152562	90265	92080.7	199246	239702	234927	233069	Q9UHW5	GPN-loop GTPase 3	GPN3	1.35982	0.00125176	Up
77896.8	120835	78682	77355.5	172266	198521	188965	191300	Q9NPR9	Protein GPR108	GPR108	1.28012	0.000512248	Up
509403	425661	467300	448122	99625.9	90353.7	109685	114901	Q86SQ4	G-protein coupled receptor 126	GPR126	-2.12879	4.57508e-07	Down
684192	665520	841146	406092	327399	317026	285491	259805	Q7Z3F1	Integral membrane protein GPR155	GPR155	-1.16358	0.00366738	Down
1.56089e+06	767440	1.84812e+06	1.61387e+06	507870	467926	450520	431570	Q8NFJ5	Retinoic acid-induced protein 3	GPRC5A	-1.78938	0.00164085	Down
690417	369539	591019	626223	156468	162110	175469	125252	Q7Z2K8	G protein-regulated inducer of neurite outgrowth 1	GPRIN1	-1.9339	0.000178058	Down
33295	33300.9	42421.9	29698	16856.2	17028.7	13720.1	13609.7	Q6ZVF9	G protein-regulated inducer of neurite outgrowth 3	GPRIN3	-1.12302	0.00015878	Down
91632.4	44631.1	124368	166223	51128	23266	41327.3	47232.5	P81274	G-protein-signaling modulator 2	GPSM2	-1.28631	0.0359546	Down
60095.7	103380	90102.8	69028.5	196912	176027	170453	191282	Q8TD30	Alanine aminotransferase 2	GPT2	1.20678	0.00452249	Up
324897	124666	261403	265451	506057	385870	419642	485212	Q8IYS0	GRAM domain-containing protein 1C	GRAMD1C	0.780282	0.0235393	Up
100218	136174	122629	140979	196710	169987	207306	219619	Q14451	Growth factor receptor-bound protein 7	GRB7	0.642554	0.00260401	Up
367772	532963	832431	1.03661e+06	140261	294528	281175	299857	Q9C0E4	Glutamate receptor-interacting protein 2	GRIP2	-1.24592	0.0166767	Down
1.10022e+06	668258	1.14299e+06	1.16682e+06	243645	267768	267811	230517	Q4V328	GRIP1-associated protein 1	GRIPAP1	-2.133	6.02602e-05	Down
27158.1	16357.1	38813.5	28521.5	13635.9	8819.02	6702.45	11544.3	P34947	G protein-coupled receptor kinase 5	GRK5	-1.45118	0.00581616	Down
1.80486e+06	1.0197e+06	1.67917e+06	1.70774e+06	361108	365829	365284	314549	P28799	Granulins	GRN	-2.22115	4.14608e-05	Down
2.02019e+06	1.59951e+06	1.99656e+06	1.81553e+06	1.05833e+06	1.04943e+06	1.04935e+06	894738	Q9HAV7	GrpE protein homolog 1, mitochondrial	GRPEL1	-0.861034	0.000109153	Down
1.44526e+06	1.3845e+06	1.18866e+06	1.09108e+06	754998	666806	697281	676086	Q12849	G-rich sequence factor 1	GRSF1	-0.905826	0.00104946	Down
239187	304888	223331	196799	505946	480981	422930	495952	P57764	Gasdermin-D	GSDMD	1.07875	0.000461329	Up
154250	160041	142776	151771	256866	293031	280158	330618	P49840	Glycogen synthase kinase-3 alpha	GSK3A	0.905381	3.14377e-05	Up
81891.7	101535	75656.4	80018.5	127336	149884	149027	154230	P49841	Glycogen synthase kinase-3 beta	GSK3B	0.884523	0.000433744	Up
1.69298e+06	1.10953e+06	1.80391e+06	1.84535e+06	629112	171000	544388	460777	Q9P0R6	GSK3-beta interaction protein	GSKIP	-1.79864	0.00519379	Down
230833	290335	216324	202506	438250	407042	408716	431465	P48637	Glutathione synthetase	GSS	0.909922	0.000322485	Up
152395	174316	193570	168912	405268	317394	311925	380419	P0CG30	Glutathione S-transferase theta-2B	GSTT2B	1.02367	0.000122531	Up
2.45004e+06	1.47551e+06	2.61185e+06	2.64542e+06	502819	516752	506495	410376	P52655	Transcription initiation factor IIA subunit 1	GTF2A1	-2.3263	5.01463e-05	Down
525852	457270	501073	441744	259239	277678	281462	239648	P29083	General transcription factor IIE subunit 1	GTF2E1	-0.835842	3.41956e-05	Down
2.06712e+06	1.26985e+06	2.191e+06	2.00584e+06	474373	460386	514419	387225	P29084	Transcription initiation factor IIE subunit beta	GTF2E2	-2.12341	5.6764e-05	Down
2.96462e+06	1.65194e+06	2.72583e+06	2.78297e+06	653302	615002	628105	494945	P35269	General transcription factor IIF subunit 1	GTF2F1	-2.14779	7.44729e-05	Down
4.01451e+06	2.75371e+06	3.70106e+06	3.73672e+06	1.29076e+06	1.18152e+06	1.22644e+06	919527	P13984	General transcription factor IIF subunit 2	GTF2F2	-1.62706	5.87628e-05	Down
32350.5	61060.1	113481	128902	157529	132996	169028	288885	Q6P1K8	General transcription factor IIH subunit 2-like protein	GTF2H2C	0.903766	0.0476825	Up
49687.7	128928	71022.1	42835.1	198223	230205	262155	281744	Q13889	General transcription factor IIH subunit 3	GTF2H3	2.02817	0.00242349	Up
61568.7	148175	87537.2	107092	201440	222735	206888	240380	Q92759	General transcription factor IIH subunit 4	GTF2H4	1.14235	0.00491707	Up
1.06558e+06	830705	1.38797e+06	1.34519e+06	303576	301564	305739	272892	Q6ZYL4	General transcription factor IIH subunit 5	GTF2H5	-1.99415	3.36473e-05	Down
107183	137107	116794	110864	192006	188107	187175	201711	Q12789	General transcription factor 3C polypeptide 1	GTF3C1	0.739561	0.000134435	Up
125187	169213	155754	142647	225587	243244	230680	266671	Q9Y5Q9	General transcription factor 3C polypeptide 3	GTF3C3	0.667405	0.00057282	Up
117519	171139	128360	138028	267421	291750	300928	295519	Q9UKN8	General transcription factor 3C polypeptide 4	GTF3C4	1.1405	0.000120115	Up
2.61734e+06	1.44675e+06	2.18628e+06	2.22988e+06	479240	450554	423467	370359	Q969F1	General transcription factor 3C polypeptide 6	GTF3C6	-2.33705	2.70401e-05	Down
150910	191327	171952	165174	245985	279227	275185	292446	O00178	GTP-binding protein 1	GTPBP1	0.717669	0.000238557	Up
83737.5	120404	56350.3	86949.9	166495	176428	174869	205438	A4D1E9	GTP-binding protein 10	GTPBP10	1.04134	0.00324361	Up
98490.7	132419	105620	98770.5	234242	190421	192049	193763	Q969Y2	tRNA modification GTPase GTPBP3, mitochondrial	GTPBP3	0.916571	0.000338626	Up
221318	251508	266667	260060	552342	456948	433408	525565	Q9BZE4	Nucleolar GTP-binding protein 1	GTPBP4	0.94155	7.44576e-05	Up
49883.9	67453.4	50043.4	29492.3	128213	110989	108634	123833	O43824	Putative GTP-binding protein 6	GTPBP6	1.23262	0.00208378	Up
189921	118208	195379	179025	59962.4	93404.5	79535.7	83985.7	Q9NYZ3	G2 and S phase-expressed protein 1	GTSE1	-1.17393	0.00234124	Down
5.51792e+06	3.07651e+06	5.09145e+06	4.8135e+06	1.64733e+06	1.50611e+06	1.53396e+06	1.23265e+06	Q8WW33	Gametocyte-specific factor 1	GTSF1	-1.70405	0.000245563	Down
58924.7	104675	90825.4	49213.5	125444	196616	192190	213854	Q8N442	Translation factor GUF1, mitochondrial	GUF1	1.37649	0.00564225	Up
151101	209595	106151	147465	232271	286367	274300	290419	P08236	Beta-glucuronidase	GUSB	0.909096	0.00713678	Up
1.46471e+06	1.15922e+06	1.753e+06	1.8493e+06	662453	574270	583056	481966	P46976	Glycogenin-1	GYG1	-1.47524	0.000211551	Down
114021	158730	135961	140144	237871	221136	228186	243222	P13807	Glycogen [starch] synthase, muscle	GYS1	0.755292	0.000296141	Up
8.38818e+06	3.20083e+06	7.08182e+06	8.56955e+06	961657	961622	965427	687728	P07305	Histone H1.0	H1F0	-3.00783	0.000207461	Down
1.99061e+06	1.27104e+06	2.54959e+06	2.4417e+06	460440	464754	414583	324183	Q92522	Histone H1x	H1FX	-2.34067	0.000122548	Down
3.59857e+06	2.58164e+06	2.44185e+06	2.72261e+06	2.19884e+06	1.96984e+06	1.25207e+06	1.40672e+06	P16104	Histone H2AX	H2AFX	-0.651593	0.0167551	Down
406537	522812	500695	437906	971779	868607	826498	967527	O75367	Core histone macro-H2A.1	H2AFY	0.968089	8.09862e-05	Up
150036	171456	153843	164412	282404	305020	279722	310096	Q9P0M6	Core histone macro-H2A.2	H2AFY2	0.884217	5.22274e-06	Up
1.12189e+06	1.34953e+06	1.51418e+06	1.44641e+06	2.56633e+06	2.50351e+06	2.45309e+06	2.76985e+06	P84243	Histone H3.3	H3F3A	0.858606	0.000101144	Up
2.00007e+06	1.1813e+06	1.80844e+06	2.01125e+06	574667	538093	529259	406381	Q5JVS0	Intracellular hyaluronan-binding protein 4	HABP4	-1.83519	0.000172199	Down
76699.5	113649	76870.1	64985.1	160386	185522	160305	179114	Q9UJ83	2-hydroxyacyl-CoA lyase 1	HACL1	1.14452	0.000983699	Up
313522	369780	383328	311957	575464	549207	524468	554931	Q16836	Hydroxyacyl-coenzyme A dehydrogenase, mitochondrial	HADH	0.692325	0.00156908	Up
309376	399833	334446	350868	593485	580178	581808	629122	P12081	Histidine--tRNA ligase, cytoplasmic	HARS	0.778182	7.84736e-05	Up
152022	203811	212044	218615	352280	327682	350251	375215	P49590	Probable histidine--tRNA ligase, mitochondrial	HARS2	0.756484	0.000542358	Up
1.29137e+07	9.86133e+06	9.61714e+06	1.28782e+07	1.98055e+07	1.60365e+07	1.68343e+07	1.83266e+07	Q92839	Hyaluronan synthase 1	HAS1	0.62877	0.00514376	Up
346787	437864	321022	335637	758153	699370	710057	814971	O14929	Histone acetyltransferase type B catalytic subunit	HAT1	1.10532	8.02156e-05	Up
1.01575e+06	763179	1.12227e+06	1.16768e+06	288705	314125	319815	287445	Q96CS2	HAUS augmin-like complex subunit 1	HAUS1	-1.82645	2.01718e-05	Down
64798.9	77128.3	74790.5	92827	128761	98700.4	144147	128716	Q9NVX0	HAUS augmin-like complex subunit 2	HAUS2	0.761144	0.00462975	Up
113017	119941	105916	80477.2	169108	168292	185428	211681	Q68CZ6	HAUS augmin-like complex subunit 3	HAUS3	0.695446	0.00152368	Up
[truncated: 3,555 more rows]
